# Supplementary material for: Soil Chromium Accumulation in Industrial Regions across China: Pollution and Health Risk Assessment, Spatial Pattern, and Temporal Trend (2002–2021)
Source: Toxics. 2023 Apr 11;11(4):363. doi: 10.3390/toxics11040363 (PMC10143473; doi:10.3390/toxics11040363)
Supplement: Supplementary file 1 [file toxics-11-00363-s001.zip]

Archive with 2 entries (2 files):
- Supplementary Material-Tables.xlsx
- Supplementary Material-Texts and Figure.pdf
