# Supplementary material for: Soil Chromium Accumulation in Industrial Regions across China: Pollution and Health Risk Assessment, Spatial Pattern, and Temporal Trend (2002–2021)
Source: Toxics. 2023 Apr 11;11(4):363. doi: 10.3390/toxics11040363 (PMC10143473; doi:10.3390/toxics11040363)
Supplement: Supplementary file 1 [file toxics-11-00363-s001.zip › Supplementary Material-Tables.xlsx]

## Sheet: Content
Content
Table S1	Information of each study area and its originating literature.
Table S2	Background values of soil Cr concentration in China and for different provinces.
Table S3	Classification of the geochemical accumulation index (Igeo).
Table S4	Classification of the monomial potential ecological risk index (E).
Table S5	Toxicological parameters of Cr.
Table S6	Parameter distribution in Monte Carlo simulation.
Table S7	Statistical information of the non-carcinogenic risk of all the collected regions and for different region types.
Table S8	Industrial regions with soil Cr concentration exceeding the screening value (2500 mg/kg).

## Sheet: Table S1
Table S1: Information of each study area and its originating literature.
Number	Name	Province	Longitude	Latitude	Literature title	First Author	Journal	Publishing time
1	Chongqing minfeng chemical plant	Chongqing	106.463	29.6584	Evaluation of the Phytoremediation Potential of Dominant Plant Species Growing in a Chromium Salt–producing Factory Wasteland, China	Xiao Yan	Environmental Science and Pollution Research	2020
2	Metallurgical industrial waste disposal area	Hunan	113.073	27.8769	Removal of Heavy Metals and Arsenic from a Co-contaminated Soil by Sieving Combined with Washing Process	Xiaoyong Liao	Journal of Environmental Sciences	2016
3	Abandoned rare earth smelter	Jiangxi	114.941	25.8352	Pollution Characteristics of Heavy Metals in a Rare Earth Smelt Plant in Ganzhou (in Chinese)	Lei Meng	Nonferrous Metals (Mining Section)	2020
4	Electroplating plants	Guangdong	113.588	23.0568	Risk Assessment of Heavy Metal Contaminated Site in an Electroplating Plant in Dongguan (in Chinese)	Yingying Kong	Northwest Normal University	2020
5	Industrial waste treatment stations	Guangdong	113.596	22.998	Site Environmental Investigation and Risk Assessment of Industrial Solid Waste Disposal Station in Dongguan (in Chinese)	Daning Xiao	Northwest Normal University	2020
6	E-waste dismantling site	Zhejiang	120.16	30.2715	Effects of Aspergillus Fumigatus f4 on the Soil Heavy Metal Remediation in E-waste Dismantling Site by Ryegrass (in Chinese)	Feifan Liu	Chinese Journal of Environmental Engineering	2020
7	An electroplating plant	Guangdong	113.758	23.0273	Design Optimization of Stabilization Remidiation Agents for Contaminated Soil in Electroplating Sites (in Chinese)	Fengsa Zhou	Environmental Engineering	2019
8	A cobalt powder processing plant	Shanghai	121.481	31.2359	Metal-contaminated Site Investigation and Health Risk Assessment: a case study (in Chinese)	Sujun Tian	Safety and Environmental Engineering	2010
9	A decommissioned electroplating workshop site	Hubei	114.312	30.5985	Heavy Metal Pollution and Fractional Analysis in the Soil of a Retired Electroplating Workshop Site (in Chinese)	Zheng Yong	Safety and Environmental Engineering	2014
10	An electrolytic manganese waste site	Hunan	109.665	28.7096	Repair Effect Evaluation and Vertical Distribution Characteristics of Heavy Metals in the Soil of Electrolytic Manganese Waste Site in Xiangxi (in Chinese)	Yunhai Xu	Guangdong Chemical Industry	2019
11	A plating site	Jiangsu	120.68	31.42	Soil Heavy-metal Distribution and Transference to Soybeans Surrounding an Electroplating Factory	Xiaoshuai Hang	Acta Agriculturae Scandinavica	2010
12	Beijing shougang industrial zone	Beijing	122.97	39.54	Multivariate Statistical and Lead Isotopic Analyses Approach to Identify Heavy Metal Sources in Topsoil from the Industrial Zone of Beijing Capital Iron and Steel Factory	Guangxu Zhu	Environmental Science and Pollution Research	2017
13	Shanghai bao steel	Shanghai	121.42	31.42	Ecological and Human Health Risk Assessments in the Context of Soil Heavy Metal Pollution in a Typical Industrial Area of Shanghai, China	Jing Gao	Environmental Science and Pollution Research	2018
14	Typical e-waste dismantling point	Zhejiang	121.404	28.513	Effect of Soil Heavy Metal Contamination on Arbuscular Mycorrhizal Fungal Diversity in an E-waste Dismantling Area (in Chinese)	Dongnian Sun	Microbiology China	2020
15	E-waste tailings point	Zhejiang	121.23	28.525		Jianwei Wang	Chinese Journal of Environmental Engineering	2020
16	An e-waste dismantling site	Zhejiang	121.393	28.3777	Removal Effect of Heavy Metals from the Soil of Electronic Waste Dismantling Site by Acid Bacteria under Different Intensity Misco-electric Field (in Chinese)	Lei Wang	Pollution Control Technology	2008
17	High voltage switch factory electroplating workshop	Liaoning	123.383	41.809	Application Study on Evaluation Technology of Industrial City Contaminated Soils (in Chinese)	Bing Zhao	Sichuan Environment	2019
18	Sichuan asbestos industrial park	Sichuan	102.366	29.2343	Assessment of Heavy Metal Pollution and Potential Ecological Risk of Soils near a Industrial Park in Shimian Sichuan Province (in Chinese)	Zhipeng Zhang	Acta Geologica Sichuan	2019
19	Electrolytic aluminum enterprise	Sichuan	104.073	30.579	Investigation and Study on Soil and Groundwater Environment around an Aluminum Electrolytic Enterprise in Chengdu Economic Zone (in Chinese)	Junxia Liu	Guangdong Chemical Industry	2019
20	Electrical machinery manufacturing enterprises	Hubei	114.312	30.5985	Analysis and Evaluation of Soil Pollution by Heavy Metal in Typical Industry Zones in Wuhan (in Chinese)	Liang Tao	Ecology and Environmental Sciences	2015
21	Equipment manufacturing enterprises	Hubei	114.312	30.5985
22	Chemical raw material manufacturing enterprises	Hubei	114.312	30.5985
23	Chemical manufacturing enterprises	Hubei	114.312	30.5985
24	Petrochemical industry	Hubei	114.312	30.5985
25	Relocation site of the electroplating plant	Guangdong	113.758	23.0273	The Health Risk Assessment and Curing Treatment of Site Soils Contaminated by Heavy Metals: Application in One Electroplating Factory Relocation Field in Dongguan City, China (in Chinese)	Ganghui Zhu	Geographical Research	2012
26	Smelting area	Hunan	113.15	25.7767	Combined Pollution Characteristics and Risk Assessment of Heavy Metals and PAHs in Chenzhou Industrial Sites (in Chinese)	Zejiao Luo	Safety and Environmental Engineering	2015
27	Coke electric field	Hunan	113.236	25.9762
28	Coal mining areas	Hunan	113.12	25.467
29	A steel pipe factory	Hubei	114.254	30.5367	Characteristics of Heavy Metal Pollution Soil in the Retired Field of a Mechanical Processing Factory (in Chinese)	Shuzhen Li	Journal of Hazardous Materials	2020
30	Lead/zinc smelters	Hunan	113.133	28.45	A Comprehensive Survey on the Horizontal and Vertical Distribution of Heavy Metals and Microorganisms in Soils of a Pb/Zn Smelter	Jiejie Yang	International Journal of Environmental Research and Public Health	2020
31	Non-ferrous metal smelter	Hunan	113.071	27.8809	Spatial Distribution of Toxic Metal(loid)s and Microbial Community Analysis in Soil Vertical Profile at an Abandoned Nonferrous Metal Smelting Site	Peng Liu	Environmental Pollution	2020
32	Steel mill	Jiangsu	118.75	32.2	Responses of Soil and Earthworm Gut Bacterial Communities to Heavy Metal Contamination	Qihang Wu	Environmental Pollution	2019
33	E-waste incineration site	Guangdong	116.352	23.3369	Trace Metals in E-waste Lead to Serious Health Risk through Consumption of Rice Growing near an Abandoned E-waste Recycling Site: Comparisons with PBDEs and AHFRs	Qihang Wu	Science of the Total Environment	2015
34	E-waste acid immersion site	Guangdong	113.075	23.5508	Heavy Metal Contamination of Soil and Water in the Vicinity of an Abandoned E-Waste Recycling Site: Implications for Dissemination of Heavy Metals	Okunola A. Alabi	Science of the Total Environment	2012
35	E-waste dumping site	Guangdong	113.075	23.5508
36	E-waste burning site	Guangdong	113.075	23.5508
37	E-waste dumps	Guangdong	116.358	23.3229	Comparative Evaluation of Environmental Contamination and DNA Damage Induced by Electronic-waste in Nigeria and China	Dean Li	Tsinghua University	2018
38	Vanadium slag accumulation field	Hubei	110.42	32.99	Research on Washing of Soil Contaminated by Vanadium and Associated Metals via Low Molecular Weight Organic Acids (in Chinese)	Jianying Wang	Modern Chemical Research	2018
39	Zhengzhou lambor technology co., ltd	Henan	113.619	34.7545	Characteristics of Soil Heavy Metal Pollution in Typical Industrial Areas (in Chinese)	Yan Ma	Environmental Engineering	2019
40	Zhengzhou zhengyi textile machinery company	Henan	113.666	34.8061
41	Zhengzhou thermal power plant	Henan	113.619	34.7545
42	Henan zhongdu chemical co., ltd	Henan	113.619	34.7545
43	A chemical plant	Tibet	91.7787	29.243	Pollution Characteristics and Regional Differences of Chromium in Soil of Typical Chemical Pollution Plots in China (in Chinese)	Guojian Lei	Soils	2013
44	South china plastics factory	Guangdong	113.531	22.8079	Comparative Study on Characters of Soil Heavy Metal Pollution in Different Industries (in Chinese)	Shenjian Chen	Hefei University of Technology	2020
45	Yintian chemical plant	Guangdong	113.531	22.8079
46	Pearl river power plant	Guangdong	113.531	22.8079
47	Lead battery factory legacy site	Anhui	118.345	29.7219	Research on Soil Heavy Metal Ecological Risk Assessment and Health Risk Assessment Based on Monte Carlo Simulation (in Chinese)	Jie Chen	Suzhou University of Science and Technology	2018
48	Abandoned plating plants	Jiangsu	120.592	31.3036	Health Risk Assessment of Heavy Metals in the Site (in Chinese)	Haohao Wu	Nanchang University	2018
49	Formerly chlor-alkali industrial land	Jiangxi	115.969	28.6876	Heavy Metals Pollution Study and Health Risk Assessment in Soil of Demolished Chemical Site (in Chinese)	Tengjiao Xie	Southwest University of Science and Technology	2018
50	Lead-acid battery factory area	Sichuan	103.679	30.6366	Distribution Characters and Countermeasures of Pb in a Lead-acid Battery Contaminated Site (in Chinese)	Hanmeng Luo	Hebei University of Geosciences	2017
51	Electroplating plants	Hebei	118.667	40.2215	Pollution Degree and Health Risk Assessment of Soil and Groundwater in an Electroplating Factory (in Chinese)	Weituo Zhao	China University of Geosciences	2016
52	Sewage outlets of multiple plating plants	Guangdong	113.758	23.0273	Study on Pollution and Risk Assessment of Heavy Metals surrounding Electroplating Plants in Dongguan (in Chinese)	Zhiliang Chen	Environmental Pollution & Control	2013
53	Electroplating city	Guangdong	111.988	21.8643	Pollution Characteristics and Ecological Risk Assessment of Heavy Metals in Contaminated Site of a Typical Electroplating Factory (in Chinese)	Yong Li	Xi'an University of Architecture and Technology	2014
54	Chemical plant	Shaanxi	108.606	34.1113	The Pollution Situations and Health Risk Assessment of Soil Heavy Metal in Old Industrial Area across Xi'an (in Chinese)	Jie Luo	Chemosphere	2018
55	Petrochemical plant	Shaanxi	108.606	34.1113
56	Non-ferrous metal smelting enterprises	Shaanxi	108.606	34.1113
57	Steel mill	Shaanxi	108.606	34.1113
58	Crane factory	Shaanxi	108.606	34.1113
59	Thermal power plant	Shaanxi	108.606	34.1113
60	E-waste recycling sites	Guangdong	116.358	23.3229	A Real Scale Phytoremediation of Multi-metal Contaminated E-waste Recycling Site with Eucalyptus Globulus Assisted by Electrical Fields	Wei Wu	Science of the Total Environment	2018
61	Electronic equipment manufacturing plant	Hubei	112.73	31.42	Assessment of Heavy Metal Pollution and Human Health Risks in Urban Soils around an Electronics Manufacturing Facility	Chunling Luo	Journal of Hazardous Materials	2011
62	Open incineration site for e-waste	Guangdong	113.001	23.5675	Heavy Metal Contamination in Soils and Vegetables near an E-waste Processing Site, South China	Shuanxi Fan	Human and Ecological Risk Assessment: An International Journal	2019
63	Lead and zinc smelters	Shaanxi	106.523	33.9166	Spatial Distribution and Source Identification of Heavy Metals in a Typical Pb/Zn Smelter in an Arid Area of Northwest China	Feng Chun	Chinese Journal of Applied Ecology	2020
64	Baiyinhua mining area	Inner Mongoria	116.217	39.8515	Spatial Heterogeneity of Soil Heavy Metal Content in Baiyinhua Mining Area,Inner Mongolia, China (in Chinese)	Guanghai Wu	Geology in China	2020
65	Abandoned tungsten and molybdenum mining area	Inner Mongoria	119.386	43.9764	Eco-environmental Assessment and Genetic Analysis of Heavy Metal Pollution in the Soil around the Abandoned Tungsten-molybdenum Mine Area in Inner Mongolia (in Chinese)	Yuanjie Li	Journal of Arid Land Resources and Environment	2019
66	Non-ferrous metal mining area	Inner Mongoria	107.388	40.7432	Heavy Metal Pollution Characteristics of Soils in Non-ferrous Metal Mining Areas and Surrounding Areas in Northwestern Inner Mongolia (in Chinese)	Lei Li	Earth and Environment	2020
67	Gold fields	Guizhou	105.649	25.5148	Environmental Geochemistry Assessment of Heavy Metals in Soil at the Huijiabao Au Mine Field in Guizhou, China (in Chinese)	Xin Luo	International Journal of Environmental Research and Public Health	2020
68	Manganese ore area	Hunan	111.967	27.35	Soil from an Abandoned Manganese Mining Area (Hunan, China): Significance of Health Risk from Potentially Toxic Element Pollution and its Spatial Context.	Feng Jiang	Environmental Science & Pollution Research	2019
69	Thallium mining area	Guizhou	105.506	25.5244	Distribution, Source Identification, and Ecological-Health Risks of Potentially Toxic Elements (PTEs) in Soil of Thallium Mine Area (Southwestern Guizhou, China)	Kuangjia Li	International Biodeterioration & Biodegradation	2017
70	Coal mining areas	Henan	113.352	35.2672	Spatial Analysis, Source Identification and Risk Assessment of Heavy Metals in a Coal Mining Area in Henan, Central China	Shiting Yao	Environmental Science & Technology	2016
71	Coal mining areas	Beijing	115.945	39.9692	Distribution and Contamination Assessment of Soil Heavy Metals in Datai Coal Mine Area of Beijing (in Chinese)	Yuxin Xing	Journal of Agricultural Resources and Environmen	2016
72	Mentougou mine gathering area	Beijing	116.108	39.9461	Spatial Distribution and Pollution Characteristics of Heavy Metals in Soil of Mentougou Mining Area of Beijing City, China (in Chinese)	Xiaoming Wan	Catena	2017
73	Baoshan mining area	Hunan	113.021	25.7767	Two Potential Multi-metal Hyperaccumulators Found in Four Mining Sites in Hunan Province, China	Zhaojie Cui	Journal of Environmental Chemical Engineering	2017
74	Mizuguchiyama polymetallic mine	Hunan	112.691	26.8885
75	Baifang copper mine	Hunan	112.691	26.8885
76	Tin mine antimony	Hunan	112.99	28.1183
77	Anshan iron and steel group co., ltd. tailings	Liaoning	123.001	41.1151	Bioremediation of Heavy Metal Pollution Utilizing Composite Microbial Agent of Mucor Circinelloides, Actinomucor sp. and Mortierella sp	Sha Li	Science of the Total Environment	2021
78	Iron tailings ponds	Gansu	100.171	39.1585	Profiling Multiple Heavy Metal Contamination and Bacterial Communities Surrounding an Iron Tailing Pond in Northwest China	Tao Sun	Shandong Chemical Industry	2019
79	A lead and zinc smelter	Shaanxi	106.275	33.381	Study on the Characteristics of Heavy Metal Pollution in Soil around a Lead-Zinc Smelter (in Chinese)	Congcong He	Henan Normal University	2012
80	A typical industrial zone	Henan	113.862	35.3748	Pollution Characteristics and Treatment of Heavy Metal in Soils around Topical Industrial Area, Xinxiang city (in Chinese)	Xiaoping Li	Journal of Arid Land Resources and Environment	2010
81	A typical industrial area	Shaanxi	109.517	34.5057	Contamination Assessment and Distributions of Heavy Metals from Weinan Typical Industrial Urban Soil, P.R.China (in Chinese)	Zhaohong Meng	Research of Soil and Water Conservation	2009
82	Harbin city industrial zone	Heilongjiang	126.542	45.8088	Ecological Risk Assessment of Heavy Metal Elements in Urban Soil of Harbin (in Chinese)	Ruifeng Pu	Journal of Arid Land Resources and Environment	2008
83	Smelter	Gansu	102.195	38.5258	Pollution Status of Heavy Metals in Soils of Typical Industrial Districts in Shiyang River Basin (in Chinese)	Chaozhuang Xi	Earth and Environment	2008
84	Textile mill	Hunan	112.945	28.2349	Investigation and Assessment on Pollution Caused by Heavy Metals in Changsha City, Hunan Province (in Chinese)	Yufeng Jiang	Environmental Science & Technology	2015
85	Typical industrial area	Gansu	103.635	36.0941	Pollution Characteristic and Bio-availablity of Heavy Metals in Soils and Plants from a Typical Industrial District in Lanzhou (in Chinese)	Shiyang Zang	Safety and Environmental Engineering	2013
86	Tianjin port mineral products yard	Tianjin	117.717	39.0094	Heavy Metal Pollution in the Soil In-situ and the Concerned Evaluation of the Mineral Storage Yards of Tianjin Port Harbor (in Chinese)	Xiujuan Liang	Guangdong Chemical Industry	2020
87	Electroplating cities	Guangdong	113.156	22.7781	Study on Pollution Characteristics of Heavy Metals in Soils Surrounding the Typical Electroplating Cities (in Chinese)	Zhongjian Xu	Journal of Hunan University of Science & Technology (Natural Science Edition)	2007
88	Lead and zinc smelters	Hunan	113.14	27.8336	Study on Combined Pollution Character of Heavy Metals in Soils around a Typical Lead-Zinc Smeltery (in Chinese)	Zhenxing Wang	Journal of Hazardous Materials	2011
89	Hunan ferroalloy factory	Hunan	112.833	28.25	Environmental Impact and Site-specific Human Health Risks of Chromium in the Vicinity of a Ferro-alloy Manufactory, China	Fei Li	Human & Ecological Risk Assessment: An International Journal	2016
90	Chromate plant	Hunan	112.945	28.2349	Site-specific Risk Assessment and Integrated Management Decision-making: A Case Study of a Typical Heavy Metal Contaminated Site, Middle China	Guangzhu Zhou	Acta Geochim	2017
91	Chrome slag dump	Yunnan	103.61	25	Speciation and Spatial Distribution of Cr in Chromite Ore Processing Residue Site, Yunnan, China	Ning Li	Science of the Total Environment	2015
92	Waste incineration plant	Guangdong	113.271	23.1353	Concentration and Transportation of Heavy Metals in Vegetables and Risk Assessment of Human Exposure to Bioaccessible Heavy Metals in Soil near a Waste-incinerator Site, South China	Weiguang Yang	Environmental Science	2019
93	A mining and smelting farm	Xinjiang	84.4417	45.3998	Effect of a Mining and Smelting Plant on the Accumulation of Heavy Metals in Soils in Arid Areas in Xinjiang (in Chinese)	Jiang Le	Journal of Hubei University (Natural Science)	2018
94	Chrome slag field	Hubei	115.046	30.2052	Evaluation of Phytoremediation for a Chromium Slag Site Contaminated Soil in Huangshi City (in Chinese)	Jiang Wu	Lanzhou University	2014
95	Chrome slag yard	Gansu	100.456	38.9321	The Analysis and Evaluation of Contaminated Soil by Chromium in the Chromic Polluted Site— Taking an Example of the Chromic Polluted Site of Mingle Fuyuan Chemical Industry in Gansu Province (in Chinese)	Meng Li	China University of Mining and Technology	2017
96	Chrome slag yard	Qinghai	100.99	36.9	Study on Risk Assessment and Remediation Technology of a Chromium Contaminated Site in Qinghai Province (in Chinese)	Xiujuan Hui	Journal of Meteorology and Environment	2009
97	Chemical plant chromium slag site	Liaoning	123.522	42.0606	Cr Distribution and Speciation in Soil at Xinchengzi Chromic Residue Piled Site of Shenyang, Liaoning province (in Chinese)	Qing Song	Qingdao University of Technology	2010
98	Chemical plant chromium slag site	Shandong	120.397	36.2125	Pollution Investigate and Remediation Technology Screening of a Typical Chrome Residue Contaminated Site (in Chinese)	Rui Ke	China University of Geosciences, Beijing	2020
99	Chrome plating workshop of electroplating factory	Anhui	116.835	33.9973	Application Research of Ground Penetrating Radar and Borehole Sampling Analysis in Investigation of a Chromium Contaminated Site (in Chinese)	Lei Zhang	Sichuan Agricultural University	2012
100	Hangzhou hongxing chemical factory chrome slag site	Zhejiang	120.17	30.2531	Toxicity of Chromium Contaminated in Urban Soil and Phytoremediation (in Chinese)	Lihua Cao	North University of China	2017
101	Energy-based industrial park	Shanxi	112.439	39.3371	Distribution and Evaluation of Heavy Metal Pollution in Soil of Energy Industrial Park (in Chinese)	Jiangliang Hu	Guizhou Agricultural Sciences	2014
102	Liupanshui industrial zone	Guizhou	104.838	26.5988	Pollution Potential Ecological Risks Assessment of Heavy Metals in Surface Soil of the Industrial Areas in Liupanshui City (in Chinese)	Mengnan Shen	Industrial Safety and Environmental Protection	2018
103	Changchun industrial zone	Jilin	125.375	43.8822	Ecological Risk Assessment of Soil Heavy Metal Pollution in Different Function Areas in Changchun (in Chinese)	Shiwen Zheng	Forest Research	2011
104	Abandoned tannery	Zhejiang	120.535	27.5715	Characteristics of Heavy Metals in Plants Growing on Cr Contaminated Area and Cr-tolerant Plants Screening (in Chinese)	Shanshan Guo	Chemosphere	2021
105	Abandoned tannery	Zhejiang	120.535	27.5715
106	Tannerie chrome tanning workshop	Guangxi	108.373	22.8226	Migration and Fate of Characteristic Pollutants Migration from an Abandoned Tannery in Soil and Groundwater by Experiment and Numerical Simulation	Yongqiang Yuan	Environmental Science & Pollution Research	2016
107	Tanning sludge yard	Guangxi	108.373	22.8226
108	A traditional tannery sludge dump	Zhejiang	120.448	30.4532	Accumulation of Cr, Cd, Pb, Cu, and Zn by Plants in Tanning Sludge Storage Sites: Opportunities for Contamination Bioindication and Phytoremediation	Hualin Chen	Journal of Environmental Monitoring	2012
109	A traditional tannery sludge dump	Zhejiang	120.509	30.4586
110	A traditional tannery sludge dump	Zhejiang	120.509	30.4586
111	A traditional tannery sludge dump	Zhejiang	120.7	30.5402
112	A new craft tannery	Zhejiang	120.7	30.5402
113	A new craft tannery	Zhejiang	120.509	30.4586
114	Tanning sludge yard	Zhejiang	120.323	27.6313	Mobility and Storage Sinks for Chromium and Other Metals in Soils Impacted by Leather Tannery Wastes	Cheng Shen	Environmental Science	2020
115	A typical industrial site	Shanghai	121.404	31.255	Distribution and Ecological Risk of Heavy Metals in the Soil of Redevelopment Industrial Sites (in Chinese)	Ziyu Li	Nanjing Normal University	2015
116	Electroplating plants	Jiangsu	120.319	31.4988	Risk Assessment of Heavy Metal Contaminated Sites (in Chinese)	Qinfei Yu	China University of Geosciences, Beijing	2014
117	Pingshuo coal mine industrial site	Shanxi	112.569	37.8798	Evaluation on Soil Pollution of Coal Mine Industrial Site and Its Reuse— A Case Study of Pingshuo Coal Mine (in Chinese)	Jinjun Li	Ocean University of China	2013
118	Urban industrial zone	Shandong	120.353	36.1991	The Soil Heavy Metals Analysis and Risk Assessment in the Replacement Process of QingDao Former Industrial Sites (in Chinese)	Zhaoyi Wang	South China University of Technology	2016
119	Urban industrial zone	Guangdong	114.062	22.5686	Vertical Migration of Chromium, Nickel, Copper and Cadmium in Contaminated Sites and Remediation Technology of Permeable Reactive Wall for Groundwater (in Chinese)	Lei Zhu	Ocean University of China	2013
120	Urban industrial zone	Shandong	120.44	36.151	Environmental Risk Assessment on the Original Site of the Former Industrial Site Replacement in Qingdao Metro North Station Planning Area (in Chinese)	Yan Ma	Dalian University of Technology	2018
121	Dyeing and chemical enterprises	Liaoning	121.622	38.919	Study on Source Apportionment and Pollution Assessment of Heavy Metals in Contaminated Site Soils (in Chinese)	Liang Guo	Jilin University	2015
122	Paint companies	Chongqing	106.558	29.569	Study on Distribution of Heavy Metals in Contaminated Sites after the Removal of the Coating Factory (in Chinese)	Jie Gao	Journal of Ecology and Rural Environment	2012
123	Electroplating plant	Chongqing	106.457	29.5411	Potentials of 23 Plants Growing in Contaminated Soils nearby Electroplating Plants for Accumulating and Translocating Heavy Metals and Remedying the Soils (in Chinese)	Guangping Fan	China Environmental Science	2015
124	Abandoned plating plant	Jiangsu	120.752	31.6537	Electrokinetic Remediation of an Electroplating Contaminated Soil with Different Enhancing Electrolytes (in Chinese)	Qingling Zhao	Rock and Mineral Analysis	2018
125	Yuxing chromium chemical plant chromium slag yard	Shandong	116.987	36.678	Research on Geochemical Characteristics of Soil in a Chemical Industrial Factory Site in Jinan City (in Chinese)	Hongwei Ma	Environmental Protection and Circular Economy	2010
126	Heavy polluting enterprises and their surroundings	Liaoning	121	40.7	Risk Assessment of Soil Heavy Metal Pollution in Key Areas of Huludao City (in Chinese)	Xiaorong Mo	Asian Journal of Ecotoxicology	2015
127	Centralized solid waste treatment and disposal site	Liaoning	120.85	40.85
128	A smelter demolition site yard	Guangxi	108.624	21.9671	Health Risk Assessment of Heavy Metal in Soil of Demolished Smelting Site (in Chinese)	Kailing He	Environmental Science and Pollution	2017
129	E-waste recycling sites	Guangdong	113.134	23.6942	Comparison of Soil Heavy Metal Pollution Caused by E-waste Recycling Activities and Traditional Industrial Operations	Qian Zhang	Environmental Science	2015
130	E-waste recycling sites	Guangdong	116.357	23.2835
131	Dongguan industrial zone	Guangdong	113.712	23.0496
132	Zhuhai industrial zone	Guangdong	113.524	22.2835
133	Zhongshan industrial zone	Guangdong	113.302	22.4401
134	Tianjin dagang industrial zone	Tianjin	117.35	38.76	Heavy Metals Pollution in Topsoil from Dagang Industry Area and Its Ecological Risk Assessment (in Chinese)	Bo Wu	Shandong University of Science and Technology	2020
135	An old industrial zone	Shandong	120.43	36.15	Research on Characteristics of Soil Heavy Metals in Different Functional Areas in Qingdao (in Chinese)	Wei Wang	Journal of Tianjin Normal University (Natural Science Edition)	2005
136	Qingdao huangdao district petrochemical industrial zone	Shandong	120.046	35.8727
137	Tianjin tongbiochemical plant chromium slag yard	Tianjin	117.13	39.22	Effects of the Environment Polluted by Heavy Metal Cr on Plant Growth (in Chinese)	Guangyi Zeng	Nanchang University	2016
138	Inner mongolia baotou hanqingba chrome slag yard	Inner Mongoria	109.97	40.6	Study on Leaching Agent of Chromium-contaminated Soil (in Chinese)	Huihao Jiang	Yangtze University	2020
139	Hubei daye nonferrous smelter construction land	Hubei	114.97	30.1	Pollution Characteristics and Health Risk Assessment of Heavy Metals in Soil near a Large Non-ferrous Smelter (in Chinese)	Yajun Zhang	China University of Mining and Technology	2019
140	Pharmaceutical	Jiangsu	117.284	34.2058	Risk Assessment and Simulation of Heavy Metals of Industrial Polluted Soil in Xuzhou City (in Chinese)	Hanning Song	Hebei University of Science & Technology	2014
141	Steel mill	Jiangsu	117.284	34.2058
142	Titanium dioxide chemical plant	Jiangsu	117.284	34.2058
143	Intermediates and vat dye chemical plants	Jiangsu	117.284	34.2058
144	Hebei shijiazhuang chrome slag yard	Hebei	114.145	38.0321	Pollution Level and Electrokinetic Remediation of Chromium in Agricultural Soil around Chromate Plant (in Chinese)	Hongrui Ma	Journal of Agro-Environment Science	2006
145	Yinzhuang tanning sludge yard	Jiangsu	117.762	34.381	Enrichment and Biochemical Effects of Chromium in Tannery Sludge Polluted Soil on Wheat (in Chinese)	Feng Chen	Ningxia University	2020
146	Ningxia copper-silver mining area	Ningxia	105.116	37.4577	Heavy Metal Pollution Characteristics and Ecological Health Risk Analysis for Soil in Copper-Sliver Mining Neighboring Region of Ningxia (in Chinese)	Wei Zhu	"The Fourth Symposium on Heavy Metal Pollution Prevention and Risk Assessment" and the Proceedings of the 2014 Academic Annual Meeting of the Professional Committee for Heavy Metal Pollution Prevention and Control	2014
147	Nanjing jiangning district shangfang electroplating factory	Jiangsu	118.85	31.95	Soil Environmental Investigation and Environmental Impact Assessment of Heavy Metal Contaminated Sites— Taking the Plot of Shangfang Electroplating Plant as an Example (in Chinese)	Yuan Liu	Rock and Mineral Analysis	2012
148	A relocation site of an electroplating plant	Shanghai	121.474	31.2304	Environmental Survey and Impact Assessment on the Relocation Site of an Electroplate Factory (in Chinese)	Jiaming Chen	Wuhan Institute of Technology	2020
149	An abandoned arsenic plant	Hubei	114.87	30.45	Effect of Chemical Remediation of Heavy Metal Contaminated Soil from a Frost Plant in Huanggang City (in Chinese)	Honggang Liang	Tianjin University	2020
150	A small decommissioned electroplating plant	Tianjin	117.2	39.12	Research on Environmental Investigation and Assessment of a Retired Electroplate Plant and Degradation of P-chlorophenol in Groundwater (in Chinese)	Haibo Sun	Resources Economization & Environmental Protection	2014
151	Wuxi pipe fittings manufacturing enterprise	Jiangsu	120.312	31.4912	Pollution Investigation and Soil Remediation Engineering Example of a Decommissioning Site of an Industrial Enterprise in Wuxi (in Chinese)	Wencheng Wu	China Environmental Science	2018
152	Guangdong qingyuan waste waste dismantling area	Guangdong	113.078	23.6034	Distribution Pattern of Heavy Metals in Soils with Respect to Typical Land Uses in Electronic Waste Recycling Region (in Chinese)	Chunhui Yao	China Sciencepaper	2020
153	Qingdao xinxing industrial park	Shandong	120.383	36.0671	Heavy Metals Pollution Characteristics of Soil in a New Industrial District of Qingdao City (in Chinese)	Longsheng Zhao	Coal Quality Technology	2020
154	Baotou coal chemical industry branch coal-to-olefin demonstration plant	Inner Mongoria	109.84	40.6574	Investigation on Soil Quality of Solid Waste Yard in Baotou Coal to Olefins Chemical Enterprise (in Chinese)	Jukang Li	China Resources Comprehensive Utilization	2020
155	Sichuan panzhihua vanadium and titanium high-tech zone	Sichuan	101.849	26.5485	Study on Heavy Metal Pollution in Soil of Panzhihua Vanadium-Titanium High-tech Zone (in Chinese)	Yifei Luo	Inner Mongolia University of Science & Technology	2020
156	Baiyun obo mining area	Inner Mongoria	109.9	41.77	Pollution Characteristics and Risk Assessment of Heavy Metals in the Soil of Bayan Obo Mining Area (in Chinese)	Aifang Ding	Journal of Nanjing Xiaozhuang University	2015
157	An closed galvanizing plant	Jiangsu	118.628	32.0588	The Impact of Galvanizing Plants on Heavy Metals and Enzyme Activity in Soil (in Chinese)	Lu Liu	Environment and Development	2017
158	Huizhou huicheng district hongda hardware factory electroplating workshop	Guangdong	114.4	23.08	Discussion on Soil Remediation Technology and Remediation Practice of Heavy Metal Contaminated Soil (in Chinese)	Hao Hu	China Storage & Transport	2013
159	Huizhou quickup metal surface treatment plant	Guangdong	114.4	23.08
160	A relocation of a paint factory	Chongqing	106.55	29.57	Heavy Metal Pollution Assessment of Industrial Sites (in Chinese)	Ling Hu	Proceedings of 2013 Academic Annual Meeting of Chinese Society of Environmental Sciences	2013
161	A relocation of electroplating site	Hubei	114.299	30.5844	Investigation on Soil Contamination of a Typical Electroplating Sites (in Chinese)	Cheng Zhu	Southwest University	2008
162	The original site of the production workshop of the original chongqing ink factory	Chongqing	106.55	29.57	Soil Pollution and Health Impact Assessment of Relocation Enterprises in Chongqing (in Chinese)	Wei Zhang	Zhejiang University of Technology	2013
163	Former chongqing battery general factory workshop	Chongqing	106.57	29.55
164	Former steel mills	Chongqing	106.57	29.6
165	The original pharmaceutical sixth plant workshop	Chongqing	106.57	29.6
166	A discarded e-waste dismantling area	Zhejiang	121.43	28.68	Characterization and Risk Assessment of Polychioronated Biphenyls and Heavy Metals in Soils from an Abandoned E-waste Recycling Area in Taizhou, China (in Chinese)	Shiyu Nian	Anhui University of Science & Technology	2020
167	Closed auto parts site	Jiangsu	120.63	31.27	Investigation and Risk Assessment of Soil Pollution in Three Different Industrial Sites (in Chinese)	Dehong Liu	Environmental Science	2012
168	Chemical acid processing site	Jiangsu	118.88	32.12
169	An industrial park	Henan	112.459	34.6243	Heavy Metal Pollution in Street Dusts from Different Functional Zones of Luoyang Cityand Its Potential Ecological Risk (in Chinese)	Shengxiang Yang	Journal of Guangxi Normal University (Natural Science Edition)	2007
170	Bayi mining area	Guangxi	109.241	23.7332	Dominant Plants and Their Heavy Metal Concentrations in Manganese Mine Wastelands, Guangxi (in Chinese)	Zhen Liu	Energy Environmental Protection	2011
171	Pingle mining area	Guangxi	110.649	24.6396
172	Lipu mining area tailings dam	Guangxi	110.401	24.4941
173	Tiefa mining area	Liaoning	123.567	42.4675	Health Risk Assessment of Soil Heavy Metals Pollution in Tiefa Mining in Liaoning Province (in Chinese)	Xiaoyan Shan	Journal of Guizhou University (Natural Sciences)	2011
174	The great willow tower mining area	Shaanxi	110.5	38.83
175	Guizhou qinglong dachang antimony mining area	Guizhou	105.225	25.841	The Analysis and Assessment on the Pollution Condition of Heavy Metals in the Soil around the Qinglong Dachang Antimony Mining Area in Guizhou Province (in Chinese)	Hua Sun	Journal of Agro-Environment Science	2008
176	Zhuji xunpu copper mining area	Zhejiang	120.236	29.7136	The Heavy Metal's Spatial Variation of Zhuji Lipu Copper Mining Area (in Chinese)	Bin Dai	Environmental Science	2015
177	Typical steel industrial zone	Shandong	117.817	36.0647	Assessment of Sources, Spatial Distribution and Ecological Risk of Heavy Metals in Soils in a Typical Industry-based City of Shandong Province, Eastern China (in Chinese)	Jiangjiang Chen	Journal of Xiamen University (Natural Science)	2007
178	Printshop	Fujian	118.146	24.5125	The Contaminated Properties and Potential Leachability of Heavy Metals in Soils from Huli Industrial Estate in Xiamen City (in Chinese)	Keyu Cui	Experimental Technology and Management	2011
179	Electronics factory	Fujian	118.146	24.5125
180	Mechanical area	Fujian	118.146	24.5125
181	Harbin hasan power generation industrial park	Heilongjiang	126.542	45.8088	A Comparison Study of Fuzzy Mathematics on Pollution of Soil Heavy Metals between Old and New Industrial Zones in Harbin (in Chinese)	Guiyin Wang	Environmental Science & Pollution Research	2017
182	Harbin xiangfang industrial park	Heilongjiang	126.542	45.8088
183	Chengdu shiting village industrial zone	Sichuan	104.167	31.0833	Heavy Metals in Soils from a Typical Industrial Area in Sichuan, China: Spatial Distribution, Source Identification, and Ecological Risk Assessment	Long Zhao	Science of the Total Environment	2014
184	Tianjin dagu chemical co., ltd	Tianjin	117.645	39.031	Source Identification and Health Risk Assessment of Metals in Urban Soils around the Tanggu Chemical Industrial District, Tianjin, China	Jie Zhou	Ecotoxicology	2016
185	Abandoned industrial area	Jiangsu	121.081	32.0704	Multivariate Analysis Combined with GIS to Source Identification of Heavy Metals in Soils around an Abandoned Industrial Area, Eastern China	Xiao Qing	Ecotoxicology & Environmental Safety	2015
186	Anshan iron and steel industry group corporation	Liaoning	122.78	41.07	Assessment of Heavy Metal Pollution and Human Health Risk in Urban Soils of Steel Industrial City (Anshan), Liaoning, Northeast China	Xuemei Duan	Environmental Science and Management	2010
187	Nanjing industrial zone	Jiangsu	118.617	31.9053	Study on the Characteristics and the Origin of Heavy Metal Pollution in Different Functional Regions of Nanjing (in Chinese)	Xingang Fan	Environmental Science	2013
188	Riverside industrial park	Ningxia	106.788	39.2454	Spatial and Temporal Characteristics of Heavy Metal Concentration of Surface Soil in Hebin Industrial Park in Shizuishan Northwest China (in Chinese)	Yaning Fu	Environmental Monitoring in China	2011
189	Dawukou power plant	Ningxia	106.375	39.0248	Research on Spatial Distribution and Pollution Evaluation of Heavy Metals in Soils around a Thermal Power Plant (in Chinese)	Bo Wang	Journal of Jilin University (Earth Science Edition)	2013
190	Jiayuguan steel plant and its surrounding suburb	Gansu	98.2667	39.8	Magnetic Responses of Heavy Metals in Urban Topsoil of Typical Steel Industrial City, Northwest China (in Chinese)	Kaifeng Wang	Guangdong Chemical Industry	2009
191	Guangdong songxi large silver antimony mining area	Guangdong	116.089	24.271	Pollution Assessment of Heavy Metals in Soil around Eastern Guangdong Silver-antimony Ore Deposit (in Chinese)	Xiaohong Liu	Soils	2007
192	Jiuhua copper mine	Jiangsu	118.847	31.9585	Research on the environmental pollution status of heavy metals in Jiuhua Copper Mine	Shaosheng Li	Henan Sciences	2011
193	Yongcheng mining district	Henan	116.456	33.9348	Studies of Evaluation on Heavy Metals Contamination in Soil of Yongcheng Mining Areas (in Chinese)	Xiangju Mao	Environmental Science & Technology	2016
194	A large copper-molybdenum mine	Inner Mongoria	120.718	49.292	Characteristics of Heavy Metals in Soils from a Copper-Molybdenum Mining Area of Grassland in Inner Mongolia (in Chinese)	Jincheng Li	Environmental Science & Technology	2010
195	Daxin manganese mining area	Guangxi	107.208	22.8362	Assessment of Heavy Metal Contamination of Soils in Daxin Manganese Mine Guangxi (in Chinese)	Meng Xiang	Earth and Environment	2010
196	Antimony smelting area	Guangxi	108.111	23.9373	The Characteristics of Heavy Metals in Soil around the Hechi Antimony-Lead Smelter Guangxi, China (in Chinese)	Zhimin Zhu	The Earth and the Environment	2007
197	Lala mining area	Sichuan	102.251	26.6612	Heavy Metal Concentrations of Soils in Lala Copper Mine and Heavy Metal Contamination (in Chinese)	Chunhua Li	Environmental Protection Science	2016
198	Tailings in zhongdian copper mining area	Yunnan	99.7074	27.8358	Characterization Evaluation of Heavy Metal Pollution in the Soils of Cu Mining Areas of Zhongdian County in Yunnan Province (in Chinese)	Chang Lu	Chinese Journal of Soil Science	2010
199	Guangxi siding lead and zinc mine	Guangxi	109.405	25.2305	Soil Heavy Metal Pollution and Dominant Plants Selection in Pb-Zn Mining Areas of Guangxi (in Chinese)	Shurong Xie	Yunnan Geographic Environment Research	2007
200	Cold water river tin mine	Hunan	111.442	27.6921	Assessment of Heavy Metals Contaminated Soils in Xikuangshan, Hunan (in Chinese)	Mingjie Ma	South China Geology	2020
201	One six mining area	Guangdong	113.42	24.847	Pollution Characteristics and Ecological Risk of Heavy Metals in Soil Around the Yiliu Mining Area in Northern Guangdong Province (in Chinese)	Dongdong Zhang	Progress of Geoscience Research in Henan Province (2020)— Proceedings of 2020 Academic Annual Meeting of Henan Geological Society	2020
202	Zhucun mine	Henan	113.242	35.2159	Evaluation and Vertical Distribution Characteristics of Heavy Metal Pollution in Soil of Zhucun Mine Waste Dump (in Chinese)	Xiujuan Feng	Nonferrous Metals Science and Engineering	2011
203	Ganxian wangmudu town dongbutou tungsten mine area	Jiangxi	115.019	25.8664	On the Combined Forms of the Heavy Metals in the Soil of the Tungsten Ore (in Chinese)	Binbin Chu	Rock and Mineral Analysis	2010
204	Qixia mountain lead and zinc mine	Jiangsu	118.915	32.1026	Evaluation of Heavy Metal Pollution in Soils from Nanjing Qixiashang Lead-Zinc Mines (in Chinese)	Wenjie Tang	Hubei Agricultural Sciences	2016
205	Bansu manganese ore	Guangxi	108.301	23.0999
206	Xialei manganese ore	Guangxi	107.2	22.83
207	Quanzhou manganese ore	Guangxi	111.08	25.9343
208	Industrial zone	Tianjin	117.35	38.76	Accumulation Characteristics of Heavy Metals in Soils as Affected by Land Use in Southeast Tianjin (in Chinese)	Juanzong Chen	Journal of Ecology and Rural Environment	2015
209	Honggu mining area	Gansu	102.865	36.3519	Study on Heavy Metal Contaminants in Soil Come from Coal Mining Spoil in the Loess Plateau (in Chinese)	Li Zhang	Journal of Coal	2008
210	The upper reaches of the lanjia volcanic mine and the jianshan mine mine	Sichuan	101.744	26.504	Distribution Characteristics of Heavy Metals in Soils in Panzhihua V-Ti Magnetite Mine and Pollution Evaluation (in Chinese)	Ya Zhou	Journal of Southwest Agricultural	2010
211	Downstream of the jianshan mine and the lanshan mine discharge field	Sichuan	101.744	26.504
212	Panzhihua vanadium-titanium magnetite west area of the xisha slag yard	Sichuan	101.744	26.504
213	Majiatian tailings dam downstream	Sichuan	101.744	26.504
214	Shihezi city industrial zone	Xinjiang	86.0869	44.312	Assessment of Heavy Metal Distribution in Surface Soils of Different Area in Shihezi, China (in Chinese)	Anna Liu	Anhui Agricultural Science	2011
215	Wucaiwan coal mine	Xinjiang	89.1808	44.0005	Pollution Characteristics and Source Analysis of Soil Heavy Metals in East Junggar Region (in Chinese)	Abudujiapaer.Abudusalamu	China Mining Magazine	2019
216	Industrial park	Xinjiang	87.9853	44.1584
217	Qingyuan lead and zinc ore	Zhejiang	119.063	27.6184	Evaluation of Heavy Metal Characteristics of Soil and Dominant Plants in Qingyuan Pb-Zn Mining Area (in Chinese)	Xuanmei Xu	Modern Mining	2020
218	A petrochemical enterprise	Fujian	118.916	25.12	Investigation on Soil Pollution Status of a Petrochemical Enterprise in Fujian (in Chinese)	Jinhua Chen	Straits Science	2019
219	Marlentai power plant	Ningxia	106.75	38.05	Research on Spatial Distribution and Pollution Evaluation of Heavy Metals in Soils around Thermal Power Plants in Ningxia (in Chinese)	Yaning Fu	Beijing Forestry University	2010
220	Steel mill	Shanxi	111.586	36.0846	Analysis of Heavy Metal in soil and Assessment of Pollution in a Steel Factory and Its Surrounding Farmland Localed in Southern Shanxi (in Chinese)	Yinan Chen	Shanxi Normal University	2013
221	Lead and zinc ore mining site	Jiangsu	118.78	32.07	Assessment of Heavy Metal Pollution in Soil and Its Bioaccumulation by Dominant Plants in a Lead-Zinc Mining Area, Nanjing (in Chinese)	Junkai Li	Environmental Science	2018
222	Arsenic alkali slag yard in a mining area	Hunan	111.436	27.6815	Pollutions and Potential Ecological Risk of Heavy Metals in Soils around Waste Arsenic-containing Alkaline Sites (in Chinese)	Sanzhong Li	Journal of Agro-Environment Science	2017
223	Industrial zone	Inner Mongoria	111.671	40.8183	Characteristic and Evaluation of Soil Pollution by Heavy Metal in Different Functional Zones of Hohhot (in Chinese)	Wei Guo	Environmental Science	2013
224	A gold mining area	Qinghai	95.7974	34.1264	Assessment of Soil Heavy Metals Pollution and Comprehensive Utilization in a Gold Mine Area in Qinghai (in Chinese)	Yingdong Liu	Multipurpose Utilization of Mineral Resources	2018
225	Zhuxianzhuang mining area	Anhui	116.964	33.6464	Characteristics of Soil Heavy Metal Pollution in Zhuxianzhuang Mining Area in Suzhou City (in Chinese)	Jinmu Fu	Journal of Jiamusi University (Natural Science Edition)	2017
226	An old tailings reservoir of the datun concentrator plant	Yunnan	103.16	23.3589	Analysis of Soil Heavy Metal Pollution and Fertility Properties in Tin Tailings Storehouse of Yunnan Province (in Chinese)	Degang Zhang	Southwest China Journal of Agricultural Sciences	2017
227	Old plant tailings reservoir	Yunnan	103.16	23.3589
228	Huangmaoshan tailings reservoir	Yunnan	103.16	23.3589
229	Industrial park for electroplating, printing, dyeing and others	Guangdong	113.883	22.5537	Pollution Characteristics of Soils in the Typical Industrial Area in Baoan District of Shenzhen and Its Health Risk Assessment of Heavy Metals (in Chinese)	Yiqing Feng	South China Agricultural University	2017
230	Industrial zone	Hunan	113.1	27.87	The Pollution and Health Risk Assessment of Heavy Metals in Soils and Vegetables from Different Function Areas in Industrial City (in Chinese)	Li Liu	Ecology and Environmental Sciences	2010
231	Pangang industrial zone	Sichuan	101.705	26.5468	Characteristics and Assessment of Soil Contamination by Heavy Metals in the Industial Zone of Panzhihua lron & Steel Group Co. (in Chinese)	Biwei Fan	Sichuan Environment	2007
232	Pollution-intensive enterprises	Liaoning	123.921	41.876	Investigation & Assessment For Heavy metal in Soil of Fushun Typical Areas (in Chinese)	Wei Tang	Environmental Science and Management	2009
233	Mining areas	Liaoning	123.921	41.876
234	Changting rare earth ore immersed in situ abandonment	Fujian	116.43	25.67	Analysis of the Characteristics and the Evaluation of Heavy Metal Pollutions in the Deserted Land-area Left-over by the Rare Earth Mining in Changting, Fujian (in Chinese)	Yousheng Wang	Journal of Safety and Environment	2014
235	Changting rare earth mine soil extraction field	Fujian	116.43	25.67
236	Changting rare earth ore waste heap soaking pond	Fujian	116.43	25.67
237	Antaibao open-pit coal mine	Shanxi	113.324	39.518	Evaluation of Soil Heavy Metal Pollution in Coal Mine Industrial Site (in Chinese)	Wenwen Gao	China Mining Magazine	2015
238	Lead-zinc ore	Guangdong	114.255	23.7276	Characteristics of Environmental Geochemistry of Soil Heavy Metal Around the Lead-Zinc Mine in Longmen City, Guangdong (in Chinese)	Yong Li	Agricultural Environment and Ecological Security— Proceedings of the Fifth National Symposium on Agricultural Environmental Science	2013
239	A coking site	Hebei	118.42	39.73	Source Analysis and Risk Assessment of Pollutants in a Coking Site in Tangshan (in Chinese)	Linfeng Li	China University of Geosciences, Beijing	2020
240	Industrial and mining storage land	Tianjin	117.2	39.12	Accumulation Characteristics and Pollution Assessment of Heavy Metals in Soils of Different Land Use Types in Tianjin (in Chinese)	Youwen Zhang	Shenyang Agricultural University	2019
241	Mining and metallurgical area (Datong aluminum plant, Ganhetan industrial park and Xining special steel plant)	Qinghai	101.82	36.57	Chemical Forms of Heavy Metals Cr and Ni in Soils from Different Functional Zones of Xining City (in Chinese)	Wei Zhao	Hubei Agricultural Sciences	2012
242	Shengli coalfield	Inner Mongoria	116.07	43.93	Study on Spatial Pattern of Soil Heavy Metal and Revegetation of Xilingol Opencast Coal Mining (in Chinese)	Yong Yang	Inner Mongolia Agricultural University	2016
243	Siding lead and zinc ore	Guangxi	109.4	25.23	Evaluation of the Potential Ecological Risk of Heavy Metal Pollution in Soil and Bioaccumulation Characteristics of Dominant Plants in Siding Pb-Zn Mine (in Chinese)	Yaping Luo	Journal of Agro-Environment Science	2008
244	A lead-zinc mine	Fujian	117.62	26.27	Study on the Content and Distribution of Heavy Metals in Polluted Soil from Sanming (in Chinese)	Lihua Zhang	Journal of Sanming University	2008
245	Changqing industrial park	Shaanxi	107.38	34.52	Study on Heavy Metal Pollution of Soil and Dust in Baoji Changqing Industrial Park (in Chinese)	Lijun Wang	Shaanxi Normal University	2012
246	Coal mining areas	Xinjiang	81.32	43.92	Characteristics and Ecological Risk Assessment of Heavy Metal Pollution of Soil in Yili Mining Area (in Chinese)	Feng Hu	Mining Safety & Environmental Protection	2018
247	Silicon mining area	Xinjiang	81.32	43.92
248	Gold mine	Xinjiang	81.32	43.92
249	Copper mining area	Xinjiang	81.32	43.92
250	A non-ferrous metal tailings reservoir	Inner Mongoria	109.83	40.65	Environmental Risk Assessment of Heavymetals and Soil Microbial Characteristics in a Tailings Reservoir in Inner Mongolia (in Chinese)	Xin Zhao	Inner Mongolia University of Science & Technology	2018
251	Key mining area	Anhui	118.5	31.7	Research on Pollution Assessment of Heavy Metal to the Soil in Maanshan Key Mining Area (in Chinese)	Hui Liu	Hefei University of Technology	2012
252	Dexing mining area	Jiangxi	117.579	28.9474	Heavy Metals Contamination of Soils in Dexing Mine, Jiangxi Province, China (in Chinese)	Shijun Ni	Earth and Environment	2007
253	Coal mining area in the qingshui river basin	Beijing	116.101	39.9404	The Supergene Environmental Characteristics of Heavy Metals in Coal Mine Area Located at Qingshui River Basin and Potential Soil Remediation Method (in Chinese)	Hongxia Li	University of Science and Technology Beijing	2020
254	Industrial solid waste storage area	Zhejiang	121.53	29.1	Characterization and Risk Assessment of Polychioronated Biphenyls and Heavy Metals from an Original Solid Waste Storage Area in Taizhou, China (in Chinese)	Jingjia Ye	Zhejiang University of Technology	2015
255	Tanning sludge yard	Zhejiang	120.68	30.53	Pollution Characteristics of a Typical Tannery Sludge Storage Site in Haining, Zhejiang Province (in Chinese)	Jia Chen	Environmental Engineering	2020
256	Industrial park	Chongqing	106.55	29.57	Heavy Metal Pollution in Soil around Chemical Enterprises Based on GIS Ecological Risk Assessment (in Chinese)	Min Cheng	Environmental Engineering	2018
257	A lead arsenic mining area	Zhejiang	120.87	30.03	Research on ecological risk assessment in heavy metal mining site (in Chinese)	Xiongyi Ning	Zhejiang University	2006
258	Dongguashan copper mining area yangshan chong tailings dam	Anhui	117.817	30.9299	Situation and Evaluation of Soil Heavy Metal Pollution in Dongguashan Copper Mine, Tongling (in Chinese)	Da Lyu	Journal of Hubei Polytechnic University	2019
259	Maodeng ranch lead tin copper mine	Inner Mongoria	116.094	43.9383	Contamination of soil nutrients and heavy metals in mine of InnerMongolia grassland (in Chinese)	Xinjian Chen	Beijing Forestry University	2016
260	Maodeng ranch lead and zinc mine	Inner Mongoria	107.37	40.7567
261	Natural gas fields	Sichuan	104.423	31.1486	The current evaluation of soil environment quality for XC natural gas field in Sichuan province of China (in Chinese)	Yuyu Zhang	Southwest Jiaotong University	2009
262	Yuhua coal mine	Shaanxi	108.986	34.916	The Spatial Sub-heterosexual Research of Heavy Metal Pollution in Mine Soil (in Chinese)	Xiaoting Liu	Xi'an University of Science and Technology	2010
263	Shandong peninsula blue economic zone	Shandong	120.475	36.1135	Characteristics of heavy metals pollution in soil and potential ecological risk assessment--a case study of Blue Economic Zone of Shandong Peninsula (in Chinese)	Jierui Dai	Journal of Safety and Environment	2013
264	Jiuli mining district	Jiangsu	117.193	34.2938	Soil heavy metal spatial interpolation and pollution assessment of Xuzhou Jiuli mine area (in Chinese)	Baojie Li	Science of Surveying and Mapping	2010
265	Jinding lead-zinc mining area	Yunnan	99.4233	26.4592	Speciation Analysis of Cadmium in Tailings from the Jinding Pb-Zn Mining Area, Yunnan Province (in Chinese)	Hang Li	Earth and Environment	2009
266	Zhongwei iron mine area	Ningxia	105.38	37.58	Factors influencing heavy metal availability and risk assessment of soils at typical metal mines in Eastern China	Xi Zhong	Journal of Hazardous Materials	2020
267	Budunhua copper mining area	Inner Mongoria	121.36	44.98
268	Aidai lead-zinc mining area	Sichuan	102.81	29.02
269	Tieshan iron mining area	Guangdong	115.8	24.34
270	Yangshan iron mining area	Fujian	118.02	25.57
271	Taohua iron mining area	Chongqing	110.01	30.94
272	Tadong iron mining area	Jilin	128.57	43.88
273	Huya iron mine area	Sichuan	104.08	32.52
274	Shilu copper mining area	Guangdong	111.65	22.17
275	Dahe copper mining area	Henan	113.31	32.55
276	Xiaosigou copper mining area	Hebei	118.52	40.95
277	Sanjiachan copper mining area	Yunnan	101.96	24.64
278	Sanjiao lead-zinc mining area	Guizhou	108.37	28.62
279	Xiaozhuang lead-zinc mining area	Jiangxi	115.66	26.23
280	Xiangkuang lead-zinc mining area	Shandong	120.97	37.44
281	Funiu copper mine	Jiangsu	119.1	32.07
282	Bainiuchang lead-zinc mining area	Yunnan	103.77	23.48
283	Lead-zinc tailings area	Hunan	109.746	28.3174	Field comparison of the effectiveness of agricultural and nonagricultural organic wastes for aided phytostabilization of a Pb–Zn mine tailings pond in Hunan Province, China	Zhaoyang Li	International Journal of Phytoremediation	2018
284	Panjiachong lead and zinc mine	Hunan	113.503	27.6523	Environmental pollution characteristics and comprehensive control measures of tailings reservoir of Panjiachong lead-zinc mine in Liling City (in Chinese)	Jinhao Yang	Hunan Agricultural University	2015
285	Duyun niujiaotang lead and zinc mine	Guizhou	107.525	26.2661	Study on Distribution Characteristics of Heavy Metals in Tailings from Niujiaotang Lead-zinc Mine Area,Duyun City,Guizhou Province (in Chinese)	Jian Zhang	Nonferrous Metals Engineering	2018
286	Guizhou yongsheng lead and zinc tailings	Guizhou	107.589	26.4911
287	Youxi lead-zinc mine tailings area	Fujian	118.197	26.1762	Speciation characteristics and risk assessment of heavy metals in soils from different functional zones of the lead-zinc mine (in Chinese)	Shihong Guo	Geological Bulletin of China	2015
288	Jinyuan mining district	Fujian	117.853	25.6989	Study on the effect of nano-CeO2 on the leaching behaviors of heavy metal in lead-zinc mine tailings (in Chinese)	Yali Xu	Jorunal of Functional Materials	2017
289	Guangzhou meizhou lead and zinc mine tailings area	Guangdong	116.13	24.2942	Study on the Technical Specification Formulation of Heavy Metal Risk Assessment of Pb-Zn tailing pond -Take a Pb-Zn Tailing Pond in Guangdong Province as an Example (in Chinese)	Yaya Liang	South China University of Technology	2018
290	Lead-zinc tailings area	Liaoning	123.502	41.8289	Effect of Lead-Zinc Mine Tailings Amended with Sewage Sludge Organic Fertilizer on Growth of Four Herbaceous Plants and Heavv Metal Accumulation (in Chinese)	Kai Zhang	Bulletin of Soil and Water Conservation	2015
291	Xiangxi taifeng mining co., ltd. lead and zinc tailings reservoir	Hunan	112.84	28.4397	Effects of Medicinal Herb Residue Combined with Nitrogen and Phosphorus Fertilizers on Plant Growth and Physico-chemical Properties of a Pb/Zn Mine Tailings (in Chinese)	Fengmei Li	Journal of Agro-Environment Science	2015
292	Chai river lead and zinc mine	Liaoning	103.274	23.7199	Geochemical evaluation of heavy metal migration in Pb–Zn tailings covered by different topsoils	Wei Zhang	Journal of Geochemical Exploration	2016
293	Xinhua coal mining area	Guizhou	106.122	27.4049	Study on Trace Heavy Metals Risk Assessment in Surface Soils of Coal Mine Area, Guizhou Province	Ya Yang	Environmental Science & Technology	2015
294	Jixi xinghua coal mining area	Heilongjiang	131	45.33	Assessment of Soil Environmental Quality in Typical Coal Mining Areas in Jixi and Hegang, Heilongjiang Province	Yan Gu	Journal of Northeast Forestry University	2011
295	Hegang junde coal mine	Heilongjiang	130.22	47.27
296	Yangcaogou coal mining area	Jilin	125.37	43.87	Research on the Mine-environmental-geologic Issues of Changchun Yangcaogou Coal Mine	Jinhang Yin	Jilin University	2013
297	Yanzhou coal mining area	Shandong	116.83	35.55	Study and application of environmental geochemical baseline in coal mining area	Pei Zhang	Shandong University of Science and Technology	2007
298	Lvliangshan coal mining area	Shanxi	111.096	36.4118	Assessment of Soil Heavy Metals of a Coal Mine in Lvliang Mountain	Yuanshu Liu	Journal of Shanxi Teachers University	2014
299	Liangshuijing coal mine production area	Shaanxi	110.5	38.83	Contents of Soil Heavy Metals and Evaluation on the Potential Pollution Risk in Shenmu Mining Area	Zahnfei Shi	ournal of Agro-Environment Science	2013
300	Sidaogou coal mine production area	Shaanxi	110.5	38.83
301	Sanlidong coal mining area	Shaanxi	109.1	35.1145	Distribution and Assessment of Heavy Metal Contamination in Weathered Soil in Sanlidong Coal Mine of Tongchuan. Research of Soil and Water Conservation	Yakun Shi	Research of Soil and Water Conservation	2012
302	Iron mine in the upperstream watershed of miyun reservoir	Beijing	116.843	40.3768	Pollution characteristics and their comparative study of heavy metals in the gold and iron mine soil of the upstream area of Miyun Reservoir, Beijing	XingXing Huang	Acta Scientiae Circumstantiae	2012
303	Gold mine in the upperstream watershed of miyun reservoir	Beijing	116.843	40.3768	Huang, X.XPollution characteristics and their comparative study of heavy metals in the gold and iron mine soil of the upstream area of Miyun Reservoir, Beijing	XingXing Huang	Acta Scientiae Circumstantiae	2012
304	Jiapigou gold mine	Jilin	127.36	42.9093	Assessment of Potential Ecological Risk of Heavy metals in Soils from Jia-Pi-Gou Gold Mine Area, China	Jing Yang	Journal of Agro-Environment Science	2013
305	Getiangou-qifengcha gold mine	Beijing	116.642	40.3157	Fraction Distribution and Risk Assessment of Heavy Metals in Soils Around the Gold Mine of Detiangou-Qifengcha,Beijing City,China	Yan Chen	Journal of Agro-Environment Science	2012
306	Diqing copper mine	Yunnan	99.7022	27.8189	Assessment of Potential Ecological Risk of Heavy Metals in Soils in a Copper Mine in Diqing Autonomous Prefecture	Hongyu Kang	Environmental Science Survey	2016
307	Yindongliang lead and zinc mine	Shaanxi	106.524	33.9117	Study on the Heavy Metal Pollution of Yindongliang Lead-zinc Mine Area in Fengxian	Guodong Chen	Xi'an University of Science and Technology	2010
308	Hainan changhua lead and zinc mine waste land	Hainan	100.627	36.2921	Heavy metal pollution assessment and statistical analysis in Changhua lead-zinc mine waste and the surrounding soil of Hainan (in Chinese)	Zhenlei Zhang	Hainan Normal University	2015
309	Huludao molybdenum mine concentrator area	Liaoning	120.837	40.7111	Analysis and Assessment on the Pollution Condition of Heavy Metals in the Soil of Molybdenum Mine	Jiao Qu	Environmental Protection Science	2007
310	A metallurgical refinery complex-metallic titanium factory & zn smelter	Hunan	113.108	27.8701	Assessment of Human Health Risk for an Area Impacted by a Large-Scale Metallurgical Refinery Complex in Hunan, China.	Jing Wei	Human and Ecological Risk Assessment: An International Journal	2015
311	An oil tank storage site	Anhui	117.204	31.6516	Soil Environmental Pollution Survey and Reuse of Risk Assessment in the Industrial sites (in Chinese)	Bo Wang	Hefei University of Technology	2018
312	A ceramic factory	Gansu	104.563	36.6725	Investigation and Risk Assessment of Coal Tar Contaminated Site in a Ceramic Factory in Gansu (in Chinese)	Quanxi Xu	Lanzhou University	2019
313	Chromium slga stacking site	Gansu	98.5108	39.744	Study on Remediation Stability of Chromium Contaminated Soil and Cr(Ⅲ) Reoxidation (in Chinese)	Xi Zhang	Lanzhou Jiaotong University	2021
314	Gansu minfeng chemical co., ltd. old slag field	Gansu	98.27	39.8	Study on Detoxification of Chromium-Contaminated Soil by Combined Leaching and Reduction (in Chinese)	Liting Bao	Lanzhou Jiaotong University	2020
315	Xining chromium slag contaminated soil	Qinghai	101.779	36.6232	Bioaccessibility and Health Risk Assessment of Hexavalent Chromium in PM10 and PM2.5 Fractions of Chromium Ore Processing Residue Contaminated Soils (in Chinese)	Ning Li	Asian Journal of Ecotoxicology	2019
316	A fertilizer plant	Anhui	117.283	31.8612	Pollution Analysis and Health Risk Assessment of Heavy Metals in the Remaining Site of a Fertilizer Plant (in Chinese)	Yang Liu	Anhui Jianzhu University	2016
317	Electroplating site	Hebei	114.87	40.84	How the Soil Microbial Communities and Activities Respond to Long-Term Heavy Metal Contamination in Electroplating Contaminated Site	Wenjing Gong	microorganisms	2021
318	Chrome slag yard	Jiangsu	120.619	31.299	Study on Remediation of Hexavalent Chromic-polluted Soils by Reduction Method (in Chinese)	Jinli Liang	environmental science and management	2013
319	Electroplating city	Guangdong	113.28	23.1251	Health risk assessments of soil polluted by heavy metals at a site of relocated electroplating (in Chinese)	Ding Zhou	Journal of Hunan Agricultural University (Natural Sciences)	2014
320	Fuzhou Ming Yang Transportation Equipment Co., Ltd	Fujian	119.306	26.0753	Electrokinetic remediation of chromium (Cr)-contaminated soil with citric acid (CA) and polyaspartic acid (PASP) as electrolytes	Rongbing Fu	Chemical Engineering Journal	2017
321	Baguan river blast furnace slag field	Sichuan	101.631	26.5975	Study on the Re-adsorption and Fixation Effect of Vanadium, Chromium and Cadmium by the Polluted Soil and Clay Minerals in Baguan River Slag Field (in Chinese)	Ning Sun	Chengdu University of Technology	2015
322	Chongqing special steel plant.	Chongqing	106.457	29.5411	The migration and transformation of chromium during co-processing of cement raw meal mixed with chrome-polluted soil	Haiping Xiao	EnvironmentalTechnology&Innovation	2021
323	Tanning sludge yard	Zhejiang	120.751	30.7626	Application of Reduction and Stabilization Technology by Iron-based Substance in the Remediation of Chromium Contaminated Soil (in Chinese)	Hubiao Zhao	Zhejiang University	2019
324	Chrome slag yard	Jiangsu	119.947	31.7728	Reduction and Stabilization Remediation of Hexavalent Chromium Contaminated Soil (in Chinese)	Ling Li	Guangdong Chemical Industry	2016
325	Chrome slag yard	Yunnan	101.9	25.5	High-resolution analyses reveal structural diversity patterns of microbial communities in Chromite Ore Processing Residue (COPR) contaminated soils	Xiaobo Min	Chemosphere	2017
326	Chrome slag yard	Shaanxi	110.48	33.84
327	Chrome slag yard	Henan	112.45	35.32
328	Industrial waste residue storage site	Jiangxi	115.015	27.8293	Pollution Characteristics and Health Risk Assessment of Heavy Metal in A Waste Residue Disposal Site (in Chinese)	Yanhong Zhang	Nonferrous Metals Engineering	2021
329	Lead and zinc smelters	Guangdong	113.592	24.8013	Spatial Distribution Characteristics and Source Analysis of Soil Heavy Metals at Typical Smelting Industry Sites (in Chinese)	Qiang Li	Environmental Science	2021
330	Jinchuan copper-nickel mining area	Gansu	102.18	38.5	Spatial pollution characteristics and magnetic response of surface soil heavy metals in Jinchuan mining area (in Chinese)	Guan Wang	China Environmental Science	2021
331	Abandoned tannery	Guangdong	113.23	23.13	Kinetic process of Cr(III) in contaminated soils characterized by diffusive gradients in thin films technique	Li Gao	Science of the Total Environment	2020
332	Hangzhou pigment ink factory	Zhejiang	120.15	30.28	Heavy Metal Pollution of Soils in the Site of a Retired Paint and Ink Factory	Weichang Ji	2012 International Conference on Future Energy, Environment, and Materials	2012
333	A modern coal-chemical plant area	Ningxia	106.28	38.47
334	Former electroplating and chemical api manufacturing plant	Zhejiang	121.386	28.3718	Research on spatial distribution and diffusion characteristics of soil heavy metal pollutants based on geostatistics (in Chinese)	Hao Li	Taiyuan University of Technology	2021
335	Longshui plating park	Chongqing	105.773	29.5617	Research of Heavy Metals Pollution Soil Risk Evaluation and Chemical Leaching (in Chinese)	Shan Huang	Chongqing University	2013
336	Former electroplating and petrochemical site	Tianjin	117.19	39.1256	Concentration and Form Characteristics of Heavy Metals in Soil of Contaminated Site (in Chinese)	Ting Li	Science Technology and Engineering	2017
337	Qinghua coal mine	Xinjiang	81.3179	43.9218	Effects of heavy metal accumulation on soil enzyme activities in Yili coal mines (in Chinese)	Xia Deng	Environmental Chemistry	2018
338	Tiechanggou coal mine	Xinjiang	81.3179	43.9218
339	Dadamuttu coal mine	Xinjiang	81.3179	43.9218
340	New zaikeng coal mine, dongzhong coal mine and toyota coal mine	Fujian	116.732	24.724	Study on Soil Heavy Metal Pollution Characteristics of Typical Coal Mines in the Mining Area of Yongding (in Chinese)	Zhenzhen Lin	Energy Environmental Protection	2021
341	A tungsten mining area	Jiangxi	115.416	25.9521	Characteristics and ecological risk of soil heavy metals of a Tungsten mine in Yudu, Jiangxi Province (in Chinese)	Jungang Guo	Geological Bulletin of China	2021
342	Wanzhuang gold mine	Beijing	117.022	40.2402	Distribution and pollution assessment of soil heavy metals in Wanzhaung gold mine area in Beijing (in Chinese)	Shiting Yao	China Mining Magazine	2018
343	Artemisia coal mine	Shaanxi	109.029	32.6847	Heavy Metal Pollution and Ecological Risk Assessment in Haoping Stone Coal Mine Area of Shaanxi Province (in Chinese)	Yahong Cui	Conservation and Utilization of Mineral Resources	2021
344	Lithium-beryllium mining area	Sichuan	101.507	29.0003	Distribution Characteristics and Ecological Risk Assessment of Heavy Metals in Soils from Jiulong Li-Be Mining Area, Western Sichuan Province, China (in Chinese)	Feng Yu	Rock and Mineral Analysis	2021
345	Waste silver lead zinc	Inner Mongoria	122.067	46.0776	Distribution, Accumulation and Ecological risk of heavy metals in the soil of a lead zinc mine in Xing'an League, Inner Mongolia (in Chinese)	Duojie Li	Mineral Exploration	2021
346	Molybdenum mining area	Guizhou	106.732	27.8127	Analysis on Speciation and Risk Assessment of Heavy Metals in Soils and Surface Sediments of Maoshi Molybdenum mining Area in Guizhou (in Chinese)	Junwei Cheng	Research of Soil and Water Conservation	2021
347	Qianjiadian uranium mining area	Inner Mongoria	122.5	43.72	Pollution characteristics and potential ecological risk assessment of soil heavy metal in Qianjiadian uranium mineInner Mongolia (in Chinese)	Cong Zhou	Journal of Guilin University of Technology	2020
348	Hongshaquan and beishan coal mine in the jundong coalfield general temple mining area	Xinjiang	89.1804	44.0005	Buffer Analysis of Heavy Metal Ecological Risk in the Hongshaquan Mining Area of East Junggar Basin (in Chinese)	Tingting Yuan	Chinese Journal of Soil Science	2020
349	Xinjiang dongtianshan copper-nickel mining area	Xinjiang	93.5149	42.8185	Soil heavy metal pollution and ecological risk assessment in a copper mining area in East TianshanXinjiang (in Chinese)	Houyun Sun	Environmental Chemistry	2019
350	Zhazichang zinc smelting site	Guizhou	104.61	27.12	Environmental contamination of heavy metals from zinc smelting areas in Hezhang County, western Guizhou, China	Xiangyang Bi	Environment International	2006
351	Xinguangzhai-dapingzi zinc smelting site	Guizhou	104.61	27.12
352	Heinizhai zinc smelting site	Guizhou	104.61	27.12
353	Silver city industrial zone	Gansu	104.139	36.5448	Heavy metal pollution characteristics and human health risk assessment in soils from different functional areas of Baiyin, Gansu, China (in Chinese)	Youwen Li	Chinese Journal of Ecology	2017
354	Molybdenum mining area	Henan	111.458	33.9206	Speciation distribution characteristics and source analysis of heavy metals in soil of a mining area in Henan Province (in Chinese)	Fawen Zhang	Proceedings of the annual conference of science and technology of the Chinese society of Environmental Sciences	2018
355	Shanghai huaxin industrial park	Shanghai	121.124	31.1507	Investigation on heavy metal content in soil of Shanghai Huaxin Industrial Park (in Chinese)	Hui Liu	Journal of University of Science and Technology Liaoning	2016
356	Xiaoji industrial zone	Henan	113.927	35.303	Pollution evaluation and form analysis on heavy metals in soils around Xiaoji industrial zone, Xinxiang (in Chinese)	Xuefeng Wang	Journal of Arid Land Resources and Environment	2013
357	Shanghai industrial zone	Shanghai	121.474	31.2304	Speciation of heavy metals in soil from Shanghai Chemical Industry Park (in Chinese)	Yuqing Li	Ecology and Environment	2004
358	An important industrial base	Shanghai	121.382	31.1128	Multi-scale spatial distribution characteristics and pollution evaluation of heavy metals in soil of urban fringe in Shanghai —a case study of Minhang District (in Chinese)	Tengfei Zhuang	Shanghai Normal University	2012
359	A chemical warehouse site	Chongqing	106.552	29.563	Environmental Site Investigation and Risk Assessment of Remaining Site of a Chemical Warehouse in Chongqing (in Chinese)	Yawei Yu	Sichuan Environment	2021
360	A large construction land	Shanghai	121.425	31.2204	Pollution Characteristics, Assessment, and Source Analysis of Soil Heavy Metals in Large-scale RedeVelopment Site in Shanghai City (in Chinese)	Zhan Chen	BuUetin of Soil and Water Conservation	2021
361	Dye processing company	Shanghai	121.474	31.2304	The Characteristics and Source Apportionment of Heavy Metals in Soil of the Low-efficiency Industrial Land in Shanghai (in Chinese)	Haifeng Huang	Resource utilization and ecological environment -- Proceedings of the 16th geoscience science and Technology Forum of six provinces and one city in East China	2020
362	Light industry machinery company	Shanghai	121.474	31.2304
363	Plastic products company	Shanghai	121.474	31.2304
364	Woodworking companies	Shanghai	121.474	31.2304
365	Glass processing companies	Shanghai	121.474	31.2304
366	Sand and gravel production company	Shanghai	121.474	31.2304
367	A chemical industry park	Shanghai	121.474	31.2304	Investigation of heavy metal pollution in soil around chemical industrial area in Shanghai (in Chinese)	Yinyin Li	Journal of Shanghai University (Natural Science Edition)	2016
368	Typical blast furnace lead smelting waste slag yard	Yunnan	113.211	23.5665	Study on Enrichment Characteristics of Heavy Metals from Dominant Plants Around the Waste Slag Yard of Lead Smelting in A Typical Blast Furnace (in Chinese)	Xuekui Niu	Ecology and Environmental Sciences	2021
369	Diaoquan mining area copper tailings reservoir	Shanxi	114.825	39.8917	Spatial distribution of heavy metal and the microbial metal-resistance genes in copper tailing (in Chinese)	Biling Shi	Acta Scientiae Circumstantiae	2019
370	Dyeing and electroplating chemical plants	Jiangsu	119.923	32.4558	Removal of heavy metals in sandy soil by electrokinetic remediation (in Chinese)	Tao Zhang	Anhui University of Science and Technology	2017
371	An abandoned cement products factory	Sichuan	104.067	30.5723	Research on soil remediation and space reuse strategy of waste cement plant —Take a cement plant in Chengdu as an example (in Chinese)	Fengyi Wu	Contemporary Horticulture	2021
372	Pesticide companies	Hebei	114.888	40.8244	Pollution Characteristics and Risk Management of Heavy Metals in Pesticide Factories (in Chinese)	Bing Tan	Liaoning Technical University	2013
373	Guangzhou nitrogen fertilizer plant	Guangdong	113.264	23.1292	Study on chemical leaching remediation of heavy metal contaminated soil in industrial wasteland and engineering demonstration (in Chinese)	Zeli Zou	Sun Yat-sen University	2009
374	Xinghua electroplating factory	Guangdong	113.468	23.5916
375	Zinc smelting slag yard	Guizhou	104.383	26.7667	Accumulation of heavy metals by dominant plants in zinc smelting slag field (in Chinese)	Guangxu Zhu	Ecology and Environmental Sciences	2016
376	Non-ferrous metal mining area	Guangxi	111.45	24.6575	Determination of heavy metals geochemical baseline and their pollution assessment in soils of a nonferrous metal mining area in Guangxi (in Chinese)	Dekai Tong	Environmental Pollution & Control	2021
377	Lead-zinc mining area	Sichuan	102.11	26.8907	Stabilization of Available Heavy Metals in Lead-Zinc Mining Soils by Biochar、Study on Pollution and Assessment of Heavy Metals in Soil of a Lead-zinc Mining Area in Southwest China (in Chinese)	Weiye Luo、Weijian Xu	Environmental Engineeing、Sichuan Environment	2020
378	Tanning sludge yard	Hebei	115.25	37.8667	Soil Pollution Characteristics and Microbial Responses in a Vertical Profile with Long-Term Tannery Sludge Contamination in Hebei, China	Xiangke Kong	International Journal of Environmental Research and Public Health	2019
379	Lead battery industry agglomeration area	Zhejiang	119.82	30.95	Impact of Newly Build Lead-Acid Battery Agglomeration Area on the Surrounding Soil Environment:A Study Based on the Spatial Characteristics of Heavy Metals (in Chinese)	Yali Ding	Environmental Science	2019
380	Chromium chemical slag field	Sichuan	105.524	28.9067	Effect of Heavy Metal Contamination on Soil Enzyme Activity and Microbial Comunities (in Chinese)	Daili Deng	Chengdu University Of Technology	2019
381	Equipment manufacturing industrial enterprises in Changsha national high-tech industrial development zone	Hunan	112.86	28.22	Source identification of soil heavy metal pollutants with the assessment of ecological risk and industrial workers health risk (in Chinese)	Boyao Chen	Environmental Chemistry	2021
382	Electronic and electrical manufacturing industrial enterprises in Changsha national high-tech industrial development zone	Hunan	112.86	28.22
383	Metal and metal materials manufacturing industrial enterprises in Changsha national high-tech industrial development zone	Hunan	112.86	28.22
384	Biomedical industrial enterprises in Changsha national high-tech industrial development zone	Hunan	112.86	28.22
385	Mixed industrial enterprises in Changsha national high-tech industrial development zone	Hunan	112.86	28.22
386	Abandoned chemical companies	Fujian	119.329	26.0821	Effect Evaluation of Remediation of Sites Contaminated by Heavy Metals (in Chinese)	Shuyan Li	Journal of Hainan Normal University (Natural Science)	2015
387	E-waste dismantling site	Guangdong	116.352	23.3171	Pollution status and relevant contaminated soil phytoremediation in electronic wastes dismantling area (in Chinese)	Maohong Lin	Nankai University	2013
388	Jinzhou tanghezi ferroalloy factory	Liaoning	121.127	41.0951	The Study of the Analysis, Remediation of the Soil Polluted by Heavy Metals in Farmland and Reuse Plant around Ferroalloy Plant in Jinzhou City (in Chinese)	Jiao Qu	Northeast Normal University	2011
389	Legacy of a steel pipe factory	Chongqing	106.552	29.563	Health risk assessment of heavy metal pollution in urban relocation sites (in Chinese)	Fangzhi Zhu	City Construction	2010
390	A chromium slag stacking plant	Henan	113.927	35.303	Remediation of chromium residue contaminated soil by preacidification electrokinetic remediation technology (in Chinese)	Hao Xue	China University Of Geosciences	2015
391	A rare earth recycling plant	Jiangxi	114.935	25.8318	Assessment of Heavy Metal and Human Health Risk in Surface Soils in a Decommissioned Rare Earth Recycling Plant (in Chinese)	Bin Chen	Nonferrous Metals (Extractive Metallurgy)	2021
392	Aluminum plant perimeter	Inner Mongoria	109.79	40.35	Soil Heavy Metal Spatial Distribution and Source Analysis Around an Aluminum Plant in Baotou (in Chinese)	Lianke Zhang	Environmental Science	2016
393	A metal processing enterprise agglomeration area	Hebei	115.465	38.8739	Research on Pollution of Heavy Metals and Cd Phytoremediation of Soil-Plants System in a Typical Polluted Area (in Chinese)	Ning Gao	Hebei University	2013
394	A electroplating-contaminated area	Jiangsu	120.08	32.72	Characteristics of Metal-accumulation in the Plants in the Electroplating Pollution Area (in Chinese)	Xiaoqing Yang	Environmental Protection Science	2015
395	A lead-zinc mining area	Yunnan	103.625	26.5523	Characteristics and Health Risk Assessment of Heavy Metal Pollution in Typical Mining Area in Zhehai, Huize County, Yunnan Province (in Chinese)	Jinli Ye	The Administration and Technique of Environmental Monitoring	2019
396	Waste pesticide plants	Zhejiang	119.461	29.2089	Risk Assessment of Heavy Metal in the Soil of an Abandoned Pesticide Factory and Its Remediation Effect by Calcination (in Chinese)	Tugen Feng	Environmental Engineering	2021
397	E-waste dismantling site	Zhejiang	121.385	28.5365	Distribution characteristics of heavy metal pollution in soil of e-waste dismantling site (in Chinese)	Ran Ma	Journal of Chifeng University (Natural Science Edition)	2015
398	Calcium carbide slag and slag yards	Tianjin	117.781	39.2461	Ecological risk assessment and cause analysis of heavy metals in carbide slag dump (in Chinese)	Yang Cao	China Environmental Science	2021
399	A non-ferrous metal smelter	Guangdong	113.488	23.0859	Characteristics of Soil and Groundwater Pollution in Non-ferrous Metal Smelting Plants (in Chinese)	Zhiliang Chen	Journal of Guangdong University of Technology	2013
400	Ningdong energy chemical industry zone coal chemical industry park settlement area	Ningxia	107.2	38.15	Study on Morphological Characteristics of Heavy Metals in Soil and Ecological Remediation Approach in Ningdong Energy and Chemical Industry Base (in Chinese)	Minna Jiao	Ningxia University	2020
401	Deposition site of electronic waste dismantling materials	Guangdong	116.352	23.3171	Spatial distribution characteristics of heavy metal pollution in e-waste dismantlement area (in Chinese)	Min Yu	Environmental Chemistry	2010
402	Legacy of e-waste dismantling pickling site	Guangdong	113.078	23.6034	Leaching heavy metals contaminated soils from an electronic waste recycling site (in Chinese)	Jingling Gao	Lanzhou Jiaotong University	2014
403	E-waste incineration sites	Guangdong	113.078	23.6034	Studies on Heavy Metal Contamination by Improper Handling of E-Waste and Its Environmental Risk Evaluation I.Heavy Metal Contamination in E-Waste Open Burning Sites (in Chinese)	Yong Luo	Asian Journal of Ecotoxicology	2008
404	Heidaigou open-pit coal mine	Inner Mongoria	111.25	39.77	Heavy Metal Potential Ecological Risk Assessment for the Soil of Open-pit Coal Mine —A Case Study of Heidaigou Coal Mine (in Chinese)	Gui Wang	Yinshan Academic Journal	2014
405	E-waste pickling site	Guangdong	116.352	23.3171	Spatial Distribution of Heavy Metal Contamination in Soils near a Primitive E-waste Recycling Site	ShengXiang Quan	Environmental Science and Pollution Research	2014
406	Iron ore area	Jiangsu	118.797	32.0603	Evaluation of the Potential Ecological Risk of Heavy Metals in Soil of an Iron Mine Region (in Chinese)	Xiangju Mao	Conservation and Utilization of Mineral Resources	2015
407	Abandoned chemical zone	Zhejiang	121.262	28.6501	Pollution charactrizaiton of typical industrial area and self-remediation with electricity cogeneration via coupled redox fuel cell (in Chinese)	Binbin Yu	Zhejiang University	2014
408	Jiangsu oilfield	Jiangsu	120	33	Study on bioremediation technology of abandoned well station soil in Jiangsu Oilfield (in Chinese)	Jian Jiao	Yangzhou University	2020
409	Polluted area by multiple industrial enterprises	Shanghai	121.474	31.2304	Preliminary investigation on environmental quality of a contaminated plot in Shanghai (in Chinese)	Xuejuan Wang	Shanxi Chemical Industry	2018
410	An industrial park	Shanghai	121.474	31.2304	Study on health risk assessment of a site in Shanghai (in Chinese)	Lingyun Xiang	Shanghai Jiao Tong University	2016
411	Electronic dismantling site	Guangdong	113.078	23.6034	Heavy metals and organic compounds contamination in soil from an e-waste region in South China	Ming Liu	Environmental Science: Processes & Impacts	2013
412	E-waste dismantling area	Guangdong	113.078	23.6034	Speciation and potential ecological risk of heavy metals in the soils and river sediments of the E-waste recycling region of Longtang Town (in Chinese)	Huawei Huang	Environmental Chemistry	2015
413	Xinzhuangzi coal mine	Anhui	117	32.6255	Research on distribution characteristics and pollution source of heavy metal pollution in soil in Huainan coal (in Chinese)	Hongbin Xiong	Journal of Hefei University of Technology (Natural Science)	2015
414	Panyi coal mine	Anhui	117	32.6255
415	Guqiao coal mine	Anhui	117	32.6255
416	E-waste dismantling, stacking and incineration areas	Guangdong	116.352	23.3171	Heavy metal contamination of surface soil in electronic waste dismantling area: site investigation and source-apportionment analysis	Jinhui Li	Waste Management & Research	2010
417	Large-scale e-waste recycling plant—xh plant	Zhejiang	121.284	28.4592	Heavy Metal and Persistent Organic Compound Contamination in Soil from Wenling: An Emerging E-waste Recycling City in Taizhou Area, China	Xianjin Tang	Journal of Hazardous Materials	2010
418	Large-scale e-waste recycling plant—hy plant	Zhejiang	121.286	28.4462
419	Large-scale e-waste recycling plant—xx plant	Zhejiang	121.32	28.4213
420	Large-scale e-waste recycling plant—hx plant	Zhejiang	121.322	28.398
421	Large-scale gold recovering plant—sx plant	Zhejiang	121.309	28.3986
422	Large-scale gold recovering plant—js plant	Zhejiang	121.281	28.3363
423	Simple household e-waste recycling workshop—xz village	Zhejiang	121.358	28.4434
424	Simple household e-waste recycling workshop—ts village	Zhejiang	121.292	28.3346
425	Simple household e-waste recycling workshop—mk village	Zhejiang	121.269	28.3074
426	Xiaopinggou lead and zinc mining area	Sichuan	103.333	30.6667	Status Quo and Evaluation of Heavy Metal Pollution of Vegetables and Soils in Dayi Lead-Zinc Mining Area, China (in Chinese)	Li Lu	Journal of Ecology and Rural Environment	2014
427	Yunfu Pyrite Mine	Guangdong	112.044	22.9151	Study on Bioavailabilities of Soil Heavy Metals in Yunfu Pyrite Area (in Chinese)	Jinbiao Wu	Journal of Anhui Agricultural Sciences	2010
428	Guiping manganese ore mining area	Guangxi	110.305	23.5324	Concentration and Speciation Analysis of Heavy Metals in Soils in Guiping Manganese Mine, Guangxi, China (in Chinese)	Chunqiang Chen	Journal of Guangxi Normal University (Natural Science Edition)	2014
429	Abandoned rare earth mine	Jiangxi	115.028	24.7844	Determination of the Content of Heavy Metal Elements Pb, Cr and Cu in Soil from Abandoned Rare Earth Mine in Dingnan County (in Chinese)	Yafu Xu	Guangdong Trace Elements Science	2012
430	Yima mining area	Henan	111.874	34.7471	Application of Index of Geoaccumulation for Pollution of Heavy Metals and Fluorine in Yima Mining Areas (in Chinese)	Shaosheng Li	Henan Science	2011
431	Burnt plastic dump site	Guangdong	116.362	23.3169	Environmental Contamination from Electronic Waste Recycling at Guiyu, Southeast China	Anna Leung	Journal of Material Cycles and Waste Management	2006
432	Printer roller dump site	Guangdong	116.363	23.3529
433	E-waste recycling area	Guangdong	113.078	23.6034	Short-range Transport of Contaminants Released from E-waste Recycling Site in South China	Huizhen Li	Journal of Environmental Monitoring	2011
434	Fushun hongtuoshan copper mine tailings reservoir	Liaoning	123.957	41.8809	Research on Disused Tailing Land in Liaoning Mine Area and Assessment of Its Soil Polution by Heavy Metal (in Chinese)	Ping Shi	Metal Mine	2008
435	Fengcheng qingchengzi lead and zinc mine tailings	Liaoning	123.622	40.7339
436	Dandong wulong gold mine tailing reservoir	Liaoning	124.428	40.1583
437	Anshan iron ore tailing reservoir	Liaoning	122.994	41.1086
438	Huludao bajiazi lead and zinc mine tailings reservoir	Liaoning	120.052	40.5855
439	Nimu copper mining area	Tibet	90.0863	29.5829	Evaluation of Soil Heavy Metal Pollution in Nimu Copper Mine Area, Tibet (in Chinese)	Tianming Zuo	Low Carbon World	2015
440	A lead-acid battery factory	Hebei	114.81	38.08	Spatial Distribution Characteristic and Its Potential Risk Evaluationl of Soil Heavy Metals around the Lead-acid Battery Plant (in Chinese)	Yaxing Fu	2013 Beijing International Environmental Technology Conference	2013
441	Xiushan manganese mining area	Chongqing	109.007	28.448	Analysis and Evaluation of Soil Heavy Metal Polution in Chongqing Xiushan Manganese Mine Zone (in Chinese)	Li Li	Earth and Environment	2014
442	Huaibei coal mine	Anhui	116.798	33.9558	The Status Assessment and Risk Evaluation of Soil Heavy Metals Pollution in Huaibei Mining Area(in Chinese)	Fangfang Wang	Hefei University of Technology	2014
443	Duobuza copper-gold mines	Tibet	83.42	32.81	Characteristics of soil heavy metals and prevention of environmental problems in the Duobuza mining area, Tibet (in Chinese)	Yujing Wu	Acta Geologica Sinica	2019
444	A copper mine tailings reservoir	Inner Mongolia	112.642	42.7429	Research on the Characteristics of Soil Heavy Metal Pollution and Ecological Restoration in Grassland Mining Area of Sunite County (in Chinese)	Zhengwen Yue	Forest Resources Management	2017
445	Baorixile open-pit mine	Inner Mongolia	119.736	49.2122	Evaluation and spatial distribution characteristics of soil heavy metals pollution in grassland open-pit coal mine area (in Chinese)	Jing LI	Journal of China Coal Society	2019
446	Jiaojiashi gold mine	Shandong	120.17	37.43	Spatial Characteristics and Environmental Risk of Heavy Metals in Typical Gold Mining Area of Shandong Province (in Chinese)	Fei Wang	Environmental Science	2016
447	An industrial park	Xinjiang	87.9469	44.1686	Pollution characteristics and potential ecological risk assessment of heavy metals in soil around industrial park (in Chinese)	Leijia Lei	Jiangsu Agricultural Sciences	2021
448	Electroplating company perimeter	Guangdong	113.393	22.5176	The Features and Potential Ecological Risk Assessment of Heavy Metals in Surrounding Soils of Different Types of Enterprises in Zhongshan Municipality (in Chinese)	Siqing Li	Earth and Environment	2014
449	Hardware processing area	Guangdong	113.393	22.5176
450	Acid phosphating area	Guangdong	113.393	22.5176
451	Electrical processing area	Guangdong	113.393	22.5176
452	Wrap area	Guangdong	113.393	22.5176
453	Leather process area	Guangdong	113.393	22.5176
454	Taershan iron mine area	Shanxi	104.08	28.4875	Pollution Assessment and Source Analysis of Heavy Metals in Soils of Iron Mining Area in Ta'er Mountain (in Chinese)	Yongjie Shan	Environmental Engineering	2016
455	Gongchangling iron ore open-pit stope	Liaoning	123.42	41.1518	Assessment of heavy metal pollution in Gongchangling iron mine region, Liaoyang (in chinese)	Xiaowei Zhang	Chinese Journal of Ecology	2018
456	Gongchangling iron ore Fengjia tailings	Liaoning	123.42	41.1518
457	Gongchangling iron ore Anping tailings	Liaoning	123.42	41.1518
458	Jinming gold mining area tailings	Hunan	113.497	27.6461	Study on Soil Quality and Controling Countermeasures of in Hongyuan Gold Mining District in Lilin County of Hunan Province (in Chinese)	Jianming Xie	Hunan Agricultural University	2009
459	Xiaoyangkeng gold mining area tailings	Hunan	113.497	27.6461
460	Jinling iron ore tailings area	Shandong	118.055	36.8135	The Study of Microbial Ecology in Two Typical Mining Area in Shandong Province and Their Potentiality to Be Environmental Indicators (in Chinese)	Qiang Wang	Shandong University	2010
461	Tieshangang coastal industrial zone	Guangxi	109.422	21.5291	Heavy metal polution and countermeasures of prevention and control in Linhai industrial zone of Tieshan port (in Chinese)	Jiansong Xu	Journal of Wuhan Institute of Technology	2013
462	A coking plant	Shaanxi	108.94	34.3416	Study on survey and evaluation of heavy metal pollution of surface soil in main suburbs of X′i an City (in Chinese)	Leipeng Yin	Journal of Shaanxi Normal University (Natural Science Edition)	2006
463	Tengzi village industrial zone	Jiangsu	118.798	32.0487	Characteristics of Heavy Metals in the Soil of Different Urban Areas-A Case Study of Xuanwu District in Nanjing (in Chinese)	Aihua Yu	Forest Engineering	2014
464	An electroplating industrial park	Jiangsu	119.426	32.1878	The Pollution and Ecological Risk Assessment of Heavy Metals in Soil of the Industry Parks in Zhenjiang City (in Chinese)	Yuanyuan Cao	Biological Chemical Engineering	2021
465	Coking plant surrounding area	Jiangsu	119.312	32.1678
466	Industrial wastewater treatment plant surrounding area	Jiangsu	119.607	32.0101
467	A bauxite mining area	Guangxi	106.418	23.1348	Speciation and Ecological Risk Assessment of Heavy Metal in Soils from Different Functional Zones of Baise city (in Chinese)	Kerui Huang	Guangdong Agricultural Sciences	2013
468	Zurong and Maai industrial zone	Guangxi	106.615	23.3235
469	Hanxing iron mining area	Hebei	114.204	36.6965	Evolution Characteristics of Heavy Metals in Soil and Corn in Hanxing Iron Mine Area (in Chinese)	Lingling Duan	Science & Technology Vision	2014
470	Telabula coal mine	Inner Mongolia	110.238	39.5005	Contents of Heavy Metals in the Soil of Two Coal Mines and the Effect of Coal Dust on the Photosynthesis and Growth of Hedvsarum Laeve (in Chinese)	Lingling Wei	Henan Agricultural University	2014
471	Saimengteer coal mine	Inner Mongolia	110.146	39.4866
472	Puyu gold mining area	Shaanxi	110.164	34.44	Present and History Assessment of Heavy Metal Pollution of Soils in the Metallic Ore Area and Its Bioavailability Analysis (in Chinese)	Le Yao	Xi’an University of Science and Technology	2011
473	Xieqiao coal mine	Anhui	117	32.6255	The Research of Vertical Distribution of Heavy Metal in Sediment and Soil of Panji and Xieqiao Mining Areas, Huainan city (in Chinese)	Guirong Su	Anhui University of Science and Technology	2012
474	Yujialiang coal mine	Shaanxi	110.456	38.9986	Assessment of Periphery Soil Heavy Metal Pollution of Coal Gangue in Shen-Fu Mining Area (in Chinese)	Yue Liu	Journal of Liaoning Technical University (Natural Science)	2015
475	Dianta coal mine	Shaanxi	110.456	38.9986
476	Xigou coal mine	Shaanxi	110.291	39.033
477	Chipugou mining area	Sichuan	102.772	28.9661	An Investigation of Heavy-Metal Concentration in Cominant Plant Species in a Zinc-Lead Mining Area in Ganluo County of Sichuan Province (in Chinese)	Yueli Liu	Acta Ecologica Sinica	2009
478	Lannigou gold mine	Guizhou	105.65	25.3858	Accumulation of Heavy Metals Research in Eupatorium Adenophorum and Analysis of Ecological Restore Potential in Lannigou Gold Deposit of Guizhou Province (in Chinese)	Bing Li	Gold	2008
479	Xinji coal mine area	Anhui	116.711	32.7094	Investigation about the Heavy Metal Pollution of Coal-Power Industrial Soild Wastes on Soils from Xinji Mine Area (in Chinese)	Hongwei Li	Energy Environmental Protection	2008
480	Mf chemical plant	Gansu	98.2962	39.778	Distribution and Assessment of Soil Heavy Metals in Northern Jiayuguan City, China (in Chinese)	Xinchuan Lu	Journal of Lanzhou University	2019
481	A chlor-alkali company	Jiangxi	115.969	28.6876	Heavy Metals Pollution Study and Health Risk Assessment in Soil of Demolished Chemical Site (in Chinese)	Haohao Wu	Nanchang University	2018
482	Petrochemical park	Xinjiang	84.8936	44.3344	Spatial Distribution Characteristics Source Analysis and Pollution Evaluation of Heavy Metals in Soil of Petrochemical (in Chinese)	Wei Liu	Xinjiang University	2017
483	Datong coal mine	Anhui	117.006	32.6318	Potential Ecological Risk Assessment of Heavy Metal Distribution in the Datong Deserted Coal Mining Area in Huainan Based on GIS (in Chinese)	XianBin Sun	Journal of Safety and Environment	2015
484	A fertilizer plant	Shanxi	112.556	37.877	Spatial Distribution and Assessment of Heavy Metals from the Soil of Different Functional Areas in Taiyuan City (in Chinese)	Ke Li	Environmental Chemistry	2015
485	A chemical plant	Shanxi	111.526	36.0937	Pollution Characteristics and Assessment of Heavy Metals in the Topsoil from Linfen City (in Chinese)	Junqing Wang	Environmental Science & Technology	2014
486	A chemical plant	Beijing	116.408	39.904	The Study of Heavy Metals in the Soil of South-Eastern Suburb Chemical Industry Zone in Beijing (in Chinese)	Tianhe Sun	China University Of Geosciences	2013
487	A chemical plant	Beijing	116.413	39.9109	Human Health Risk Assessment of an Abandoned Chemical Plant in Beijing (in Chinese)	Zhenyuan Zang	Asian Journal of Ecotoxicology	2008
488	Nanning industrial zone	Guangxi	108.373	22.8226	Present Situation and Evaluation of Heavy Metal Pollution in the Soils of Nanning City (in Chinese)	Baoqing Liu	Guangxi University	2004
489	Chemical zone	Jiangsu	121.136	31.4646	Spatial Characteristics and Potential Ecological Risk of Soil Heavy Metals Contamination in the Yangtze River Delta —A Case Study of Taicang City, Jiangsu Province (in Chinese)	Xiaolan Zhong	Geographical Science	2007
490	Industrial zone	Guangdong	116.629	23.6626	An Analysis and Evaluation on Heavy Metals in Soils of Main Industrial Areas of Chaozhou City (in Chinese)	Zhangwei Li	Journal of Hanshan Normal University	2011
491	Phosphorus products enterprises	Sichuan	104.404	31.1331	The Case Research of Health Risk Assessment of Destroyed Enterprise Site in Sichuan (in Chinese)	Jun Zhang	Journal of Anhui Agricultural Sciences	2010
492	Activated carbon particle board production site	Chongqing	116.413	39.9109	Environmental Risk Assessment of Soil Pollution in the Original Site of Relocated Enterprises —A Case Study of a Relocated Enterprise in Chongqing (in Chinese)	Xingqing Zhang	Journal of Sichuan Ordnance	2009
493	Meishan iron and steel plant	Jiangsu	118.847	31.9585	Spatial Prediction of Soil Heavy Metal Pollution using Fuzzy C-Mean Algorithm (in Chinese)	Manzhi Tan	Acta Scientiae Circumstantiae	2006
494	Anyang iron and steel group	Henan	114.31	36.1158	Pollution Characteristics and Health Risk Assessment of Heavy Metals in Soil of Large Industrial Areas and Surrounding Communities in Anyang City (in Chinese)	Xiaotao Xu	Earth and Environment	2021
495	China Aluminum Corporation	Henan	113.645	34.7976	Investigation on Soil Heavy Metal Pollution in the Western Industrial Corridor of Zhengzhou City (in Chinese)	Chunli Fan	Anhui Agricultural Science Bulletin	2021
496	Dabaoshan mining area	Guangdong	113.67	24.55	Heavy Metal Concentrations in Soils of Dabaoshan Mine and Their Affecting Factors, Guangdong Province (in Chinese)	Jiadong Chen	Research of Soil and Water Conservation	2012
497	An iron polymetallic mining area	Qinghai	94.9333	36.4124	Assessment of Heavy Metal Pollution in an lron Polymetallic Mining Area in Qinghai (in Chinese)	Yongkang Zhang	Conservation and Utilization of Mineral Resources	2017
498	Zinc melting waste residue dumping site	Yunnan	104.394	25.3639	The Risk of Heavy Metals Pollution and Laboratory Study on Stabilization for Zinc Residue in Luoping Area (in Chinese)	Yixin Miao	China University of Mining and Technology	2017
499	An iron ore tailings reservoir	Jiangsu	118.802	32.0647	Assessment of Heavy Metal Pollution and Ecological Restoration on Typical Iron Tailings Ponds (in Chinese)	Yameng Ma	Conservation and Utilization of Mineral Resources	2016
500	Lead and zinc industrial zone	Henan	112.58	35.1342	Spatial Variability and Pollution Evaluation of Heavy Metals in the Soil in a Lead and Zinc Industry District in Jiyuan (in Chinese)	Jinhong Qu	Journal of North China University of Water Resources and Electric Power (Natural Science Edition)	2016
501	Gaoshen coal mining area	Guizhou	105.186	25.4352	Chemical Fractionation and Assessment of Soil Heavy Metals Pollution in a High-arsenic Coal Mine Area, Southwest Guizhou (in Chinese)	Wenzheng Liu	Guizhou Normal University	2015
502	An industrial park	Henan	115.036	35.7676	Background Value of Soil Heavy Metals in Puyang Industrial Park and Quality Assessment (in Chinese)	Dening Gu	Environmental Monitoring in China	2015
503	Shizishan mining area Yangshanchong tailings reservoir	Anhui	117.812	30.9454	The Environmental Geochemistry Investigation of Heavy Metal Elements in the Shizishan mining area, Tongling, Anhui Province (in Chinese)	Shaohua Wang	Nanjing University	2012
504	Dexing chemical plant	Fujian	116.526	39.6266	Investigation and Analysis of Heavy Metal Pollution in Soil of a Typical Abandoned Chemical Site (in Chinese)	Liangying Lin	Low Carbon World	2021
505	A pharmaceutical plant	Chongqing	116.413	39.9109	On Assessment of Heavy Metal Pollution and Risk in a Typical Retired Industrial Site (in Chinese)	Nian Guo	Journal of Southwest China Normal University (Natural Science Edition)	2014
506	legacy of a paper mill	Sichuan	105.42	29.0956	Detection Methods of Soil Heavy Metal Pollution in China and Denmark: Based on a Site in Lu County Sichuan Province (in Chinese)	Jian Zhu	Scientific and Technological Management of Land and Resources	2018

## Sheet: Table S2
Table S2: Background values of soil Cr concentration in China and for different provinces (mg/kg). (CNEMC, 1990)
Province	Cr
Beijing	68.1
Tianjin	84.2
Hebei	68.3
Shanxi	61.8
Inner Mongolia	41.4
Liaoning	57.9
Jilin	46.7
Heilongjiang	58.6
Shanghai	70.2
Jiangsu	77.8
Zhejiang	52.9
Anhui	66.5
Fujian	44
Jiangxi	45.9
Shandong	66
Henan	63.8
Hubei	86
Hunan	71.4
Guangdong	50.5
Guangxi	82.1
Hainan	66.75
Chongqing	49.08
Sichuan	79
Guizhou	95.9
Yunnan	65.2
Tibet	76.6
Shaanxi	62.5
Gansu	70.2
Qinghai	70.1
Ningxia	60
Xinjiang	49.3
China	61
Reference
China National Environmental Monitoring Center (CNEMC). The Background Concentrations of Soil Elements of China; China Environmental Science Press: Beijing, China, 1990. (In Chinese)

## Sheet: Table S3
Table S3: Classification of the geochemical accumulation index (Igeo). (Förstner et al., 1990)
Class	Value	Soil quality
0	Igeo ≤ 0	Practically uncontaminated
1	0< Igeo ≤ 1	Uncontaminated to moderately contaminated
2	1< Igeo ≤2	Moderately contaminated
3	2< Igeo ≤3	Moderately to heavily contaminated
4	3< Igeo ≤ 4	Heavily contaminated
5	4< Igeo ≤ 5	Heavily to extremely contaminated
6	5 < Igeo	Extremely contaminated
Reference
Förstner, U.; Ahlf, W.; Calmano, W.; Kersten, M. Sediment Criteria Development. In Sediments and Environmental Geochemistry; Springer: Berlin/Heidelberg, Germany, 1990, pp. 311–338. https://doi.org/10.1007/978-3-642-75097-7_18.

## Sheet: Table S4
Table S4: Classification of the monomial potential ecological risk index (E). (Hakanson, 1980)
Class	Value	Ecological risk level
0	E < 40	Low
1	40 ≤ E < 80	Moderate
2	80 ≤ E < 160	Considerable
3	160 ≤ E < 320	High
4	320 ≤ E	Significantly high
Reference
Hakanson, L. An ecological risk index for aquatic pollution control. A sedimentological approach. Water Res. 1980, 14, 975–1001. https://doi.org/10.1016/0043-1354(80)90143-8.

## Sheet: Table S5
Table S5: Toxicological parameters of Cr.
	ABSGI	ABSd	RfDo	RfDABS	SFo	SFABS
			(mg/kg-day)	(mg/kg-day)	(per(mg/kg)/day)	(per(mg/kg)/day)
Cr	0.013a	0.04b	1.50E+00a	0.0195	-	-
Reference
a. United States Environmental Protection Agency (USEPA). Integrated Risk Information System (IRIS). Available online: https://www.epa.gov/iris (accessed on 9 April 2023).
b. Yang, Q.; Li, Z.; Lu, X.; Duan, Q.; Huang, L.; Bi, J. A Review of Soil Heavy Metal Pollution from Industrial and Agricultural Regions in China: Pollution and Risk Assessment. Sci. Total Environ. 2018, 642, 690–700. https://doi.org/10.1016/j.scitotenv.2018.06.068.

## Sheet: Table S6
Table S6: Parameter distribution in Monte Carlo simulation.
Parameter	Symbol	Type	Distribution	Units
Body weight of adult male	BWm	Triangulara	66.10(49.1-87.0)c	kg
Body weight of adult female	BWf	Triangulara	57.80(43.3-75.5)c	kg
Body weight of child	BWc	Triangulara	30.6(6.4-54.8)d	kg
Soil ingestion rate, adult	SIRa	Log-normalb	50±5b	mg/day
Soil ingestion rate, child	SIRc	Log-normalb	24±4b	mg/day
Exposed skin surface area, adult male	SAm	Fixedb	0.13(head); 0.08(hand)b	m2
Exposed skin surface area, adult female	SAf	Fixedb	0.12(head);0.07(hand)b	m2
Exposed skin surface area, child	SAc	Triangularb	0.086(0.043-0.216)b	m2
Adherence factor of adult	AFa	Fixedb	0.024(head); 0.159(hand)b	mg/cm2-day
Adherence factor of child	AFc	Log-normala	0.65±1.2a	mg/cm2-day
Exposure duration, adult	EDa	Point	30e	year
Exposure duration, child	EDc	Point	18b	year
Exposure frequency, adult	Efa	Point	345b	day/year
Exposure frequency, children	Efc	Point	365e	day/year
Averaging time of noncarcinogenic effects, adult	ATna	Point	10950e	day
Averaging time of noncarcinogenic effects, children	ATnc	Point	6570b	day
Reference
a. Peng, J.; Zhang, S.; Han, Y.; Bate, B.; Ke, H.; Chen, Y. Soil Heavy Metal Pollution of Industrial Legacies in China and Health Risk Assessment. Sci. Total Environ. 2022, 816, 151632. https://doi.org/10.1016/j.scitotenv.2021.151632.
b. Yang, Q.; Li, Z.; Lu, X.; Duan, Q.; Huang, L.; Bi, J. A Review of Soil Heavy Metal Pollution from Industrial and Agricultural Regions in China: Pollution and Risk Assessment. Sci. Total Environ. 2018, 642, 690–700. https://doi.org/10.1016/j.scitotenv.2018.06.068.
c. Duan, X. Exposure Factors Handbook of Chinese Population (Adults). China Environmental Press: Beijing, China, 2013. (In Chinese)
d. Wang, B. Exposure Factors Handbook of Chinese Population (Children). China Environmental Press: Beijing, China, 2016. (In Chinese)
e. United States Environmental Protection Agency (USEPA). Risk Assessment Guidance for Superfund volumeⅠ. Human Health Evaluation Manual (Part A); Office of Emergency and Remedial Response: Washington, DC, USA, 1989.

## Sheet: Table S7
Table S7: Statistical information of the non-carcinogenic risk of all the collected regions and for different region types.
a) Average HQ values for 3 subgroups of all the collected regions and for different region types.
	children	male	female
HQ-A	0.0428012	0.00378031	0.00387618
HQ-M	0.00451156	0.000398472	0.000408578
HQ-S	0.00646387	0.000570904	0.000585383
HQ-E-w	0.0108098	0.000954752	0.000978964
HQ-El	0.0291241	0.00257231	0.00263755
HQ-T	0.472803	0.0417591	0.0428182
HQ-C	0.381627	0.0337062	0.034561
A: all the collected regions; M: mining areas; S: heavy metal processing and smelting areas; E-w: E-waste treatment and disposal sites; El: electroplating sites; T: tanning and the tannery sludge storage sites; C: Cr salt production and chromite ore processing residue disposal areas.
b) The proportion of HQ values that surpassing 1 for 3 groups of all the collected regions and for different region types.
	children	male	female	All people
HQ-A	0.0118	0	0	0.0039
HQ-M	0	0	0	0
HQ-S	0	0	0	0
HQ-E-w	0	0	0	0
HQ-El	0	0	0	0
HQ-T	0.1765	0	0	0.0588
HQ-C	0.1154	0	0	0.0385
A: all the collected regions; M: mining areas; S: heavy metal processing and smelting areas; E-w: E-waste treatment and disposal sites; El: electroplating sites; T: tanning and the tannery sludge storage sites; C: Cr salt production and chromite ore processing residue disposal areas.

## Sheet: Table S8
Table S8: Industrial regions with soil Cr concentration exceeding the screening value (2500 mg/kg).
Number	Name	Province	Longitude	Latitude	Cr concentration (mg/kg)
7	An electroplating plant	Guangdong	113.758	23.0273	2725
61	Electronic equipment manufacturing plant	Hubei	112.73	31.42	4559
90	Chromate plant	Hunan	112.945	28.2349	8427
98	Chemical plant chromium slag site	Shandong	123.522	42.0606	5116.1
100	Hangzhou hongxing chemical factory chrome slag site	Zhejiang	120.17	30.2531	25300
109	A traditional tannery sludge dump	Zhejiang	120.448	30.4532	36871
110	A traditional tannery sludge dump	Zhejiang	120.448	30.4532	28331
111	A traditional tannery sludge dump	Zhejiang	120.448	30.4532	29986
112	A new craft tannery	Zhejiang	120.7	30.5402	5177
137	Tianjin tongbiochemical plant chromium slag yard	Tianjin	117.13	39.22	8242.5
138	Inner mongolia baotou hanqingba chrome slag yard	Inner Mongolia	109.97	40.6	5582.8
145	Yinzhuang tanning sludge yard	Jiangsu	117.762	34.381	13500
313	Chromium slga stacking site	Gansu	98.5108	39.744	31902
314	Gansu minfeng chemical co., ltd. old slag field	Gansu	98.27	39.8	11420.8
315	Xining chromium slag contaminated soil	Qinghai	101.779	36.6232	7584.25
318	Chrome slag yard	Jiangsu	100.456	38.9321	6164.78
323	Tanning sludge yard	Zhejiang	108.373	22.8226	6442.8
325	Chrome slag yard	Yunnan	100.456	38.9321	5313.58
374	Xinghua electroplating factory	Guangdong	113.468	23.5916	2783.15
378	Tanning sludge yard	Hebei	108.373	22.8226	13086.3
390	A chromium slag stacking plant	Henan	113.927	35.303	37967.3
